# Supplementary material for: Autism-like phenotypes and increased NMDAR2D expression in mice with KDM5B histone lysine demethylase deficiency
Source: Sci Adv. 2026 May 20;12(21):eadq6577. doi: 10.1126/sciadv.adq6577 (PMC13189110; doi:10.1126/sciadv.adq6577)
Supplement: Supplementary file 2 — Tables S1 to S14 [file sciadv.adq6577_tables_s1_to_s14.zip]

Archive with 1 entries (1 files):
- adq6577_tables_s1_to_s14.xlsx
