# Supplementary material for: Autism-like phenotypes and increased NMDAR2D expression in mice with KDM5B histone lysine demethylase deficiency
Source: Sci Adv. 2026 May 20;12(21):eadq6577. doi: 10.1126/sciadv.adq6577 (PMC13189110; doi:10.1126/sciadv.adq6577)
Supplement: Supplementary file 2 — Tables S1 to S14 [file sciadv.adq6577_tables_s1_to_s14.zip › adq6577_tables_s1_to_s14.xlsx]

## Sheet: Info
	Deficiency of the histone lysine demethylase KDM5B causes autism-like phenotypes via increased NMDAR signalling
	Supplementary data tables
	Abbreviations
	NCTX, neocortex
	HIP, hippocampus
	F, females
	M, males
	DEGs, differentially expressed genes
	Summary
	Table S1	Absolute volumes - Homozygous
	Table S2	Relative volumes - Homozygous
	Table S3	Absolute volumes - Heterozygous
	Table S4	Relative volumes - Heterozygous
	Table S5	Differentially expressed genes in NCTX
	Table S6	Differentially expressed genes in HIP
	Table S7	Overlapping genes: NCTX and HIP DEGs and SFARI database
	Table S8	Overlapping genes: NCTX and HIP DEGs and IDPanelApp database
	Table S9	Primer sequences
	Table S10	CUT&Tag diffbind H3K4me3 enrichment wild-type vs mutant
	Table S11	Overlapping genes NCTX DEGs (bulk RNAseq) and CUT&Tag
	Table S12	Data values in tabular format
	Table S13	List of genes contained in the SFARI database (accessed October 2025)
	Table S14	List of genes contained in the ID PanelApp database (accessed December 2022)

## Sheet: 1 Abs volumes - Homozygous
	/projects/jacob/Basson_Kdm5b/MBM_processed/img_01aug23.4_dc/stats-volumes/img_01aug23.4_dc_N_I_lsq6_lsq12_and_nlin_inverted_displ_log_det_abs_fwhm0.2.mnc	/projects/jacob/Basson_Kdm5b/MBM_processed/img_03aug23.5_dc/stats-volumes/img_03aug23.5_dc_N_I_lsq6_lsq12_and_nlin_inverted_displ_log_det_abs_fwhm0.2.mnc	/projects/jacob/Basson_Kdm5b/MBM_processed/img_03aug23.6_dc/stats-volumes/img_03aug23.6_dc_N_I_lsq6_lsq12_and_nlin_inverted_displ_log_det_abs_fwhm0.2.mnc	/projects/jacob/Basson_Kdm5b/MBM_processed/img_08aug23.8_dc/stats-volumes/img_08aug23.8_dc_N_I_lsq6_lsq12_and_nlin_inverted_displ_log_det_abs_fwhm0.2.mnc	/projects/jacob/Basson_Kdm5b/MBM_processed/img_09aug23.2_dc/stats-volumes/img_09aug23.2_dc_N_I_lsq6_lsq12_and_nlin_inverted_displ_log_det_abs_fwhm0.2.mnc	/projects/jacob/Basson_Kdm5b/MBM_processed/img_09aug23.6_dc/stats-volumes/img_09aug23.6_dc_N_I_lsq6_lsq12_and_nlin_inverted_displ_log_det_abs_fwhm0.2.mnc	/projects/jacob/Basson_Kdm5b/MBM_processed/img_09aug23.7_dc/stats-volumes/img_09aug23.7_dc_N_I_lsq6_lsq12_and_nlin_inverted_displ_log_det_abs_fwhm0.2.mnc	/projects/jacob/Basson_Kdm5b/MBM_processed/img_09aug23.8_dc/stats-volumes/img_09aug23.8_dc_N_I_lsq6_lsq12_and_nlin_inverted_displ_log_det_abs_fwhm0.2.mnc	/projects/jacob/Basson_Kdm5b/MBM_processed/img_10aug23.5_dc/stats-volumes/img_10aug23.5_dc_N_I_lsq6_lsq12_and_nlin_inverted_displ_log_det_abs_fwhm0.2.mnc	/projects/jacob/Basson_Kdm5b/MBM_processed/img_10aug23.6_dc/stats-volumes/img_10aug23.6_dc_N_I_lsq6_lsq12_and_nlin_inverted_displ_log_det_abs_fwhm0.2.mnc	/projects/jacob/Basson_Kdm5b/MBM_processed/img_01aug23.3_dc/stats-volumes/img_01aug23.3_dc_N_I_lsq6_lsq12_and_nlin_inverted_displ_log_det_abs_fwhm0.2.mnc	/projects/jacob/Basson_Kdm5b/MBM_processed/img_01aug23.5_dc/stats-volumes/img_01aug23.5_dc_N_I_lsq6_lsq12_and_nlin_inverted_displ_log_det_abs_fwhm0.2.mnc	/projects/jacob/Basson_Kdm5b/MBM_processed/img_03aug23.8_dc/stats-volumes/img_03aug23.8_dc_N_I_lsq6_lsq12_and_nlin_inverted_displ_log_det_abs_fwhm0.2.mnc	/projects/jacob/Basson_Kdm5b/MBM_processed/img_08aug23.5_dc/stats-volumes/img_08aug23.5_dc_N_I_lsq6_lsq12_and_nlin_inverted_displ_log_det_abs_fwhm0.2.mnc	/projects/jacob/Basson_Kdm5b/MBM_processed/img_09aug23.1_dc/stats-volumes/img_09aug23.1_dc_N_I_lsq6_lsq12_and_nlin_inverted_displ_log_det_abs_fwhm0.2.mnc	/projects/jacob/Basson_Kdm5b/MBM_processed/img_10aug23.1_dc/stats-volumes/img_10aug23.1_dc_N_I_lsq6_lsq12_and_nlin_inverted_displ_log_det_abs_fwhm0.2.mnc	/projects/jacob/Basson_Kdm5b/MBM_processed/img_10aug23.8_dc/stats-volumes/img_10aug23.8_dc_N_I_lsq6_lsq12_and_nlin_inverted_displ_log_det_abs_fwhm0.2.mnc	/projects/jacob/Basson_Kdm5b/MBM_processed/img_14aug23.8_dc/stats-volumes/img_14aug23.8_dc_N_I_lsq6_lsq12_and_nlin_inverted_displ_log_det_abs_fwhm0.2.mnc	/projects/jacob/Basson_Kdm5b/MBM_processed/img_31jul23.5_dc/stats-volumes/img_31jul23.5_dc_N_I_lsq6_lsq12_and_nlin_inverted_displ_log_det_abs_fwhm0.2.mnc	.
Absolute Volumes	Female	Female	Female	Female	Male	Female	Male	Male	Male	Male	Female	Male	Female	Female	Male	Male	Male	Female	Female		Absolute Volumes	HOM		WT
	HOM	HOM	HOM	HOM	HOM	HOM	HOM	HOM	HOM	HOM	WT	WT	WT	WT	WT	WT	WT	WT	WT			Mean	SD	Mean	SD	%Diff	Effect	P-value	FDR
Total Brain Volume	469.005	475.04	444.839	485.755	458.537	448.465	477.772	480.623	475.737	486.799	430.209	450.348	457.719	441.087	456.199	456.08	458.119	457.287	454.66		Total Brain Volume	470.257	14.872	451.301	9.5637	4.20038	1.98211	0.00460853	0.028992	*
¦--Basic cell groups and regions	411.507	420.88	394.541	430.342	406.092	397.597	422.885	425.617	421.577	431.44	382.553	398.638	406.463	391.389	407.222	404.999	406.872	405.88	403.634		¦--Basic cell groups and regions	416.248	13.1477	400.85	8.57199	3.84129	1.79629	0.00832707	0.0429336	*
¦ ¦--Cerebrum	254.632	260.95	245.601	265.336	255.111	247.514	263.561	262.809	264.702	266.531	232.14	254.279	255.517	240.997	260.025	252.066	249.204	252.352	248.304		¦ ¦--Cerebrum	258.675	7.55034	249.432	8.36422	3.70568	1.10508	0.0214711	0.113042
¦ ¦ ¦--Cerebral cortex	204.298	213.31	198.294	215.322	206.827	201.217	213.075	214.389	215.042	217.371	190.422	206.777	209.459	196.979	211.828	205.209	203.725	206.978	202.91		¦ ¦ ¦--Cerebral cortex	209.915	6.70352	203.81	6.55493	2.99535	0.931333	0.0614088	0.194489
¦ ¦ ¦ ¦--Cortical subplate	14.4687	14.314	13.4243	14.3146	14.8193	13.7473	14.8137	14.7427	15.265	14.9192	12.0018	13.7485	13.3345	13.1507	14.3912	14.0104	13.7708	13.7038	13.326		¦ ¦ ¦ ¦--Cortical subplate	14.4829	0.558877	13.4931	0.675958	7.33543	1.46426	0.00278726	0.028992	*
¦ ¦ ¦ ¦ ¦--Cortical subplate-other	10.3167	10.1419	9.69536	10.2236	10.5117	9.78854	10.6973	10.5757	10.9936	10.7709	8.57958	9.57792	9.46061	9.48051	10.2086	10.07	9.84077	9.92634	9.46726		¦ ¦ ¦ ¦ ¦--Cortical subplate-other	10.3715	0.420142	9.6235	0.480075	7.77289	1.55814	0.0021008	0.0172796	*
¦ ¦ ¦ ¦ ¦--Claustrum	1.12122	1.16794	1.19891	1.13709	1.33466	1.24621	1.17882	1.26445	1.23098	1.19405	0.922688	1.41805	1.25088	1.01677	1.34349	1.2407	1.2048	1.11386	1.24256		¦ ¦ ¦ ¦ ¦--Claustrum	1.20743	0.0636891	1.19487	0.154868	1.05155	0.0811311	0.816303	0.899575
¦ ¦ ¦ ¦ ¦ ¦--Claustrum-other	0.296896	0.315648	0.338624	0.316864	0.330176	0.313088	0.344576	0.316224	0.344448	0.351872	0.257408	0.296064	0.312384	0.267328	0.34016	0.339392	0.322624	0.30464	0.277504		¦ ¦ ¦ ¦ ¦ ¦--Claustrum-other	0.326842	0.0177152	0.301945	0.0300424	8.24545	0.82872	0.0395826	0.128221
¦ ¦ ¦ ¦ ¦ ¦--Claustrum: dorsal part	0.238272	0.246208	0.220992	0.255232	0.270464	0.25344	0.202048	0.255296	0.246528	0.228416	0.18112	0.400576	0.291776	0.2192	0.328064	0.255232	0.258112	0.223616	0.274688		¦ ¦ ¦ ¦ ¦ ¦--Claustrum: dorsal part	0.24169	0.0199056	0.270265	0.065104	-10.5731	-0.438918	0.202828	0.435681
¦ ¦ ¦ ¦ ¦ °--Claustrum: ventral part	0.586048	0.60608	0.639296	0.564992	0.734016	0.67968	0.632192	0.692928	0.64	0.61376	0.48416	0.721408	0.64672	0.53024	0.675264	0.64608	0.624064	0.5856	0.690368		¦ ¦ ¦ ¦ ¦ °--Claustrum: ventral part	0.638899	0.0512514	0.622656	0.0769165	2.6087	0.21118	0.591388	0.724358
¦ ¦ ¦ ¦ °--Endopiriform nucleus	3.03085	3.00416	2.52998	2.95392	2.97286	2.71251	2.9376	2.90253	3.04045	2.95424	2.49952	2.75258	2.62298	2.65344	2.83917	2.69978	2.72525	2.66362	2.61619		¦ ¦ ¦ ¦ °--Endopiriform nucleus	2.90391	0.160619	2.67472	0.0959555	8.56862	2.38847	0.00170656	0.0327146	*
¦ ¦ ¦ ¦ ¦--Endopiriform nucleus, dorsal part	2.32326	2.37472	2.0265	2.32314	2.36045	2.17696	2.39488	2.34259	2.44678	2.36083	1.94349	2.21094	2.11027	2.06528	2.30592	2.22214	2.16115	2.05165	2.11059		¦ ¦ ¦ ¦ ¦--Endopiriform nucleus, dorsal part	2.31301	0.122305	2.13127	0.107719	8.52731	1.68717	0.00326629	0.0429336	*
¦ ¦ ¦ ¦ ¦ ¦--Dorsal nucleus of the endopiriform	1.65062	1.68026	1.47238	1.66125	1.72717	1.58861	1.73549	1.68371	1.78451	1.70054	1.36288	1.53875	1.5111	1.44602	1.63309	1.59648	1.57811	1.43642	1.52544		¦ ¦ ¦ ¦ ¦ ¦--Dorsal nucleus of the endopiriform	1.66845	0.0869233	1.51425	0.086114	10.1832	1.79065	0.00120829	0.0190574	*
¦ ¦ ¦ ¦ ¦ °--Intermediate nucleus of the endopiriform claustrum	0.67264	0.694464	0.554112	0.661888	0.63328	0.588352	0.659392	0.65888	0.662272	0.660288	0.580608	0.672192	0.599168	0.619264	0.672832	0.625664	0.58304	0.615232	0.585152		¦ ¦ ¦ ¦ ¦ °--Intermediate nucleus of the endopiriform claustrum	0.644557	0.0422068	0.617017	0.0354553	4.4634	0.776751	0.144404	0.358706
¦ ¦ ¦ ¦ °--Endopiriform nucleus, ventral part	0.707584	0.62944	0.503488	0.630784	0.612416	0.535552	0.54272	0.559936	0.593664	0.593408	0.556032	0.541632	0.512704	0.58816	0.533248	0.477632	0.564096	0.611968	0.5056		¦ ¦ ¦ ¦ °--Endopiriform nucleus, ventral part	0.590899	0.0588335	0.543452	0.0419756	8.73062	1.13034	0.061552	0.164211
¦ ¦ ¦ °--Cortical plate	189.83	198.996	184.869	201.007	192.007	187.47	198.261	199.646	199.778	202.452	178.42	193.029	196.125	183.828	197.437	191.199	189.954	193.274	189.583		¦ ¦ ¦ °--Cortical plate	195.432	6.28744	190.317	5.97514	2.68766	0.856058	0.0876238	0.248001
¦ ¦ ¦ ¦--Olfactory areas	39.3872	41.7831	36.7887	40.2241	40.0501	37.9448	40.8116	42.8497	41.9543	41.5478	36.8575	38.5021	38.5392	37.184	40.2507	40.2717	39.7059	40.5044	39.1069		¦ ¦ ¦ ¦--Olfactory areas	40.3341	1.88626	38.9914	1.33707	3.44372	1.00425	0.0945949	0.204504
¦ ¦ ¦ ¦ ¦--Olfactory areas-other	2.34854	2.50688	2.40147	2.44653	2.49568	2.45043	2.62669	2.60666	2.66547	2.53696	2.0665	2.34285	2.26944	2.21882	2.37946	2.34419	2.41504	2.33798	2.38042		¦ ¦ ¦ ¦ ¦--Olfactory areas-other	2.50853	0.101911	2.30608	0.107798	8.77919	1.8781	0.000591866	0.0143713	*
¦ ¦ ¦ ¦ ¦--Postpiriform transition area	0.939008	1.12128	1.05267	1.11795	1.0473	1.01037	1.17184	1.04678	1.11725	1.03149	0.99328	0.977152	1.0327	1.06547	1.18438	1.02214	1.0688	1.04115	0.99648		¦ ¦ ¦ ¦ ¦--Postpiriform transition area	1.06559	0.0674054	1.0424	0.0619206	2.22537	0.374627	0.447186	0.675329
¦ ¦ ¦ ¦ ¦--Piriform area	11.5772	11.934	10.3801	11.7606	11.6805	10.9372	11.6024	11.8406	12.47	11.6666	9.98214	11.5503	10.9235	10.5701	12.1555	11.4595	11.0307	11.3265	10.7508		¦ ¦ ¦ ¦ ¦--Piriform area	11.5849	0.566541	11.0832	0.630784	4.5266	0.795349	0.0853042	0.272541
¦ ¦ ¦ ¦ ¦ ¦--Cortex-amygdala transition zones	0.827904	0.861888	0.784576	0.853248	0.784576	0.82624	0.900288	0.972352	0.993088	0.883072	0.790016	0.851072	0.889472	0.722048	0.97408	0.836032	0.7776	0.894784	0.770304		¦ ¦ ¦ ¦ ¦ ¦--Cortex-amygdala transition zones	0.868723	0.0709667	0.833934	0.0777783	4.17167	0.447284	0.322146	0.456497
¦ ¦ ¦ ¦ ¦ °--Piriform cortex	10.7492	11.0721	9.59552	10.9074	10.8959	10.111	10.7021	10.8683	11.4769	10.7836	9.19213	10.6992	10.034	9.84806	11.1814	10.6234	10.2531	10.4317	9.98054		¦ ¦ ¦ ¦ ¦ °--Piriform cortex	10.7162	0.519116	10.2493	0.574644	4.55548	0.81251	0.0800837	0.272541
¦ ¦ ¦ ¦ ¦--Taenia tecta	1.09216	1.07546	1.11987	1.12666	1.11533	1.19072	1.24544	1.22368	1.20691	1.0288	1.01075	1.0409	1.05728	1.01645	1.00864	1.0032	1.08755	1.06752	1.15501		¦ ¦ ¦ ¦ ¦--Taenia tecta	1.1425	0.0708041	1.0497	0.0493025	8.8409	1.88232	0.00444134	0.0291539	*
¦ ¦ ¦ ¦ ¦ ¦--Taenia tecta, dorsal part	0.97376	0.96192	0.98688	1.00557	0.978688	1.05165	1.11328	1.08051	1.04	0.90496	0.909696	0.9232	0.960768	0.91008	0.895616	0.8832	0.973312	0.957056	1.04742		¦ ¦ ¦ ¦ ¦ ¦--Taenia tecta, dorsal part	1.00972	0.061883	0.940039	0.0508229	7.41272	1.37108	0.0163852	0.0698967	-
¦ ¦ ¦ ¦ ¦ °--Taenia tecta, ventral part	0.1184	0.113536	0.132992	0.121088	0.13664	0.139072	0.13216	0.143168	0.166912	0.12384	0.101056	0.117696	0.096512	0.106368	0.113024	0.12	0.11424	0.110464	0.107584		¦ ¦ ¦ ¦ ¦ °--Taenia tecta, ventral part	0.132781	0.0153535	0.10966	0.00763608	21.0836	3.02778	0.000782632	0.0117378	*
¦ ¦ ¦ ¦ ¦--Cortical amygdalar area	1.99654	2.18227	2.10086	2.01562	2.1479	2.05382	2.22995	2.13965	2.16557	2.20806	1.89971	1.9831	2.05306	1.90118	2.23507	2.21747	2.13664	1.91642	1.8752		¦ ¦ ¦ ¦ ¦--Cortical amygdalar area	2.12403	0.0800586	2.02421	0.142054	4.93128	0.702688	0.072667	0.248001
¦ ¦ ¦ ¦ ¦ °--Cortical amygdalar area, posterior part	1.99654	2.18227	2.10086	2.01562	2.1479	2.05382	2.22995	2.13965	2.16557	2.20806	1.89971	1.9831	2.05306	1.90118	2.23507	2.21747	2.13664	1.91642	1.8752		¦ ¦ ¦ ¦ ¦ °--Cortical amygdalar area, posterior part	2.12403	0.0800586	2.02421	0.142054	4.93128	0.702688	0.072667	0.248001
¦ ¦ ¦ ¦ ¦ ¦--Cortical amygdalar area, posterior part, lateral zone	0.911808	1.04883	0.961024	0.900672	0.973824	0.951424	1.00608	1.00083	0.992896	1.03258	0.72896	0.9392	0.929472	0.867904	1.01197	1.04742	0.947456	0.85856	0.825344		¦ ¦ ¦ ¦ ¦ ¦--Cortical amygdalar area, posterior part, lateral zone	0.977997	0.0481898	0.906254	0.0975651	7.91639	0.73533	0.0543593	0.147319
¦ ¦ ¦ ¦ ¦ °--Cortical amygdalar area, posterior part, medial zone	1.08474	1.13344	1.13984	1.11494	1.17408	1.1024	1.22387	1.13882	1.17267	1.17549	1.17075	1.0439	1.12358	1.03328	1.2231	1.17005	1.18918	1.05786	1.04986		¦ ¦ ¦ ¦ ¦ °--Cortical amygdalar area, posterior part, medial zone	1.14603	0.0412304	1.11795	0.0729431	2.51145	0.384914	0.309584	0.540355
¦ ¦ ¦ ¦ ¦--Piriform-amygdalar area	0.437248	0.485632	0.438784	0.415232	0.451648	0.46688	0.449664	0.52128	0.438144	0.42912	0.33696	0.42016	0.382016	0.399808	0.526144	0.423808	0.435392	0.464192	0.369152		¦ ¦ ¦ ¦ ¦--Piriform-amygdalar area	0.453363	0.0309101	0.417515	0.0556181	8.58617	0.644548	0.0961009	0.259613
¦ ¦ ¦ ¦ ¦--Main olfactory bulb	17.9306	19.3594	16.265	18.1297	17.9119	16.7585	18.1951	20.2577	18.5623	19.4644	17.9556	17.2753	17.9915	17.1064	17.8675	18.816	18.5263	19.2456	18.6772		¦ ¦ ¦ ¦ ¦--Main olfactory bulb	18.2834	1.21203	18.1624	0.712292	0.666649	0.169985	0.796943	0.849087
¦ ¦ ¦ ¦ ¦ ¦--Main olfactory bulb, glomerular layer	4.17683	4.36198	3.75546	4.24166	4.00013	3.91379	4.33043	4.75533	4.4496	4.67366	4.55462	4.6336	4.11347	3.92326	4.92992	4.32525	4.27174	4.36397	4.21818		¦ ¦ ¦ ¦ ¦ ¦--Main olfactory bulb, glomerular layer	4.26589	0.319138	4.37045	0.299417	-2.39239	-0.349206	0.472926	0.675329
¦ ¦ ¦ ¦ ¦ ¦--Main olfactory bulb, outer plexiform layer	6.58893	7.10733	6.1504	6.7063	6.58771	6.26406	6.70771	7.41747	6.74835	7.06438	6.55782	5.80723	6.54899	6.22707	6.06624	7.11341	6.68717	7.03584	6.86515		¦ ¦ ¦ ¦ ¦ ¦--Main olfactory bulb, outer plexiform layer	6.73427	0.383145	6.54544	0.441799	2.8849	0.42741	0.332265	0.468463
¦ ¦ ¦ ¦ ¦ ¦--Main olfactory bulb, mitral layer	1.2823	1.42714	1.22061	1.33536	1.33914	1.23898	1.31917	1.46886	1.3303	1.40384	1.2823	1.1584	1.36986	1.22682	1.16256	1.42854	1.37677	1.47238	1.39738		¦ ¦ ¦ ¦ ¦ ¦--Main olfactory bulb, mitral layer	1.33657	0.0792295	1.31945	0.116029	1.29784	0.147586	0.709215	0.785794
¦ ¦ ¦ ¦ ¦ ¦--Main olfactory bulb, inner plexiform layer	1.09293	1.23942	1.01222	1.12435	1.14771	1.04736	1.1079	1.26394	1.13677	1.19187	1.08211	1.01427	1.16083	1.05274	1.00397	1.19341	1.18688	1.2704	1.20282		¦ ¦ ¦ ¦ ¦ ¦--Main olfactory bulb, inner plexiform layer	1.13645	0.0790776	1.12971	0.0940479	0.5961	0.0716041	0.867369	0.906976
¦ ¦ ¦ ¦ ¦ °--Main olfactory bulb, granule layer	4.78957	5.22355	4.12634	4.72198	4.83725	4.29427	4.72986	5.35206	4.89728	5.13062	4.47872	4.66182	4.79834	4.67648	4.70483	4.75539	5.00371	5.10298	4.99366		¦ ¦ ¦ ¦ ¦ °--Main olfactory bulb, granule layer	4.81028	0.383547	4.79733	0.199798	0.269987	0.0648263	0.928817	0.947494
¦ ¦ ¦ ¦ ¦--Accessory olfactory bulb	0.798976	0.782784	0.6928	0.819136	0.781504	0.704384	0.765248	0.844416	0.774272	0.844224	0.704256	0.794432	0.738112	0.781056	0.757312	0.78848	0.741888	0.772992	0.737088		¦ ¦ ¦ ¦ ¦--Accessory olfactory bulb	0.780774	0.0513614	0.757291	0.0295581	3.10102	0.794493	0.245798	0.369734
¦ ¦ ¦ ¦ ¦ ¦--Accessory olfactory bulb, glomerular layer	0.519616	0.523264	0.467968	0.546432	0.510656	0.4784	0.51616	0.572224	0.524736	0.54976	0.484416	0.519424	0.494144	0.514496	0.467776	0.534592	0.4992	0.519552	0.489344		¦ ¦ ¦ ¦ ¦ ¦--Accessory olfactory bulb, glomerular layer	0.520922	0.0314048	0.502549	0.0210284	3.65581	0.873688	0.157243	0.305884
¦ ¦ ¦ ¦ ¦ °--Accessory olfactory bulb, granular layer	0.27936	0.25952	0.224832	0.272704	0.270848	0.225984	0.249088	0.272192	0.249536	0.294464	0.21984	0.275008	0.243968	0.26656	0.289536	0.253888	0.242688	0.25344	0.247744		¦ ¦ ¦ ¦ ¦ °--Accessory olfactory bulb, granular layer	0.259853	0.0226391	0.254741	0.0202852	2.00653	0.25198	0.612563	0.688055
¦ ¦ ¦ ¦ °--Anterior olfactory nucleus	2.26701	2.33536	2.33715	2.3927	2.4183	2.37248	2.52531	2.3689	2.55443	2.33818	1.90835	2.11795	2.09158	2.12474	2.13664	2.19699	2.26368	2.33203	2.1655		¦ ¦ ¦ ¦ °--Anterior olfactory nucleus	2.39098	0.0884995	2.14861	0.118396	11.2805	2.04716	9.0915e-05	0.00558962	**
¦ ¦ ¦ ¦--Hippocampal formation	38.2305	40.5954	36.9799	41.2672	38.2115	37.4766	40.6339	41.5513	40.4076	41.7851	37.2558	37.3539	40.1239	38.4177	38.687	39.0458	40.4104	39.9937	39.2052		¦ ¦ ¦ ¦--Hippocampal formation	39.7139	1.79879	38.9437	1.1426	1.97773	0.674081	0.287175	0.425034
¦ ¦ ¦ ¦ ¦--Retrohippocampal region	16.8836	18.0844	16.804	18.4748	17.1675	17.0095	18.1503	18.2521	18.088	18.5532	16.9257	16.9157	17.4322	17.0758	17.2344	17.6909	17.5103	17.7069	17.5167		¦ ¦ ¦ ¦ ¦--Retrohippocampal region	17.7467	0.694573	17.3343	0.307989	2.37924	1.33909	0.119651	0.272807
¦ ¦ ¦ ¦ ¦ ¦--Subiculum	5.25805	5.69952	5.21741	5.92787	5.36282	5.27258	5.75763	6.0455	5.81562	6.07603	5.18848	5.26534	5.71258	5.21005	5.34995	5.50464	5.62259	5.70957	5.6624		¦ ¦ ¦ ¦ ¦ ¦--Subiculum	5.6433	0.336954	5.46951	0.218191	3.17746	0.796508	0.205388	0.316973
¦ ¦ ¦ ¦ ¦ ¦ ¦--pre-para subiculum	2.09466	2.3264	2.0967	2.42906	2.1607	2.18656	2.38317	2.4736	2.40109	2.52243	2.15776	2.05696	2.33274	2.1079	2.10624	2.23085	2.22202	2.33306	2.35181		¦ ¦ ¦ ¦ ¦ ¦ ¦--pre-para subiculum	2.30744	0.159623	2.21104	0.110807	4.35996	0.869983	0.149021	0.289407
¦ ¦ ¦ ¦ ¦ ¦ °--subiculum	3.16339	3.37312	3.1207	3.49882	3.20211	3.08602	3.37446	3.5719	3.41453	3.5536	3.03072	3.20838	3.37984	3.10214	3.24371	3.27379	3.40058	3.37651	3.31059		¦ ¦ ¦ ¦ ¦ ¦ °--subiculum	3.33587	0.181076	3.25847	0.127889	2.37507	0.605142	0.302164	0.403007
¦ ¦ ¦ ¦ ¦ °--Entorhinal area	11.6256	12.3849	11.5866	12.5469	11.8047	11.7369	12.3926	12.2066	12.2724	12.4772	11.7372	11.6504	11.7196	11.8658	11.8845	12.1863	11.8877	11.9974	11.8543		¦ ¦ ¦ ¦ ¦ °--Entorhinal area	12.1034	0.373783	11.8648	0.160194	2.01126	1.48964	0.0945578	0.318075
¦ ¦ ¦ ¦ ¦ ¦--Entorhinal area, medial part, dorsal zone	5.21792	5.65606	5.12858	5.72576	5.41632	5.16358	5.62413	5.66163	5.50573	5.72525	5.62413	5.5193	5.44589	5.40877	5.29875	5.75027	5.51277	5.62483	5.6247		¦ ¦ ¦ ¦ ¦ ¦--Entorhinal area, medial part, dorsal zone	5.4825	0.236235	5.53438	0.137308	-0.937461	-0.377855	0.572091	0.698459
¦ ¦ ¦ ¦ ¦ ¦--Entorhinal area, lateral part	5.70118	5.93702	5.72666	6.05427	5.70246	5.86886	5.99565	5.75168	6.02112	5.98707	5.44365	5.42982	5.54323	5.74675	5.88794	5.70694	5.62458	5.69222	5.50086		¦ ¦ ¦ ¦ ¦ ¦--Entorhinal area, lateral part	5.8746	0.142081	5.61956	0.153299	4.53849	1.6637	0.00154673	0.052275	-
¦ ¦ ¦ ¦ ¦ ¦ ¦--Dorsal intermediate entorhinal cortex	1.83008	2.04269	1.90502	1.98125	1.82912	1.9561	1.96416	1.92115	2.02502	1.98074	1.77683	1.72627	1.80211	1.936	1.97005	1.84154	1.90803	1.94598	1.9209		¦ ¦ ¦ ¦ ¦ ¦ ¦--Dorsal intermediate entorhinal cortex	1.94353	0.0728835	1.86975	0.0858286	3.94637	0.859702	0.0586779	0.291855
¦ ¦ ¦ ¦ ¦ ¦ ¦--Dorsolateral entorhinal cortex	2.7913	2.69754	2.63322	2.88026	2.84486	2.7968	2.8992	2.63674	2.86189	2.81837	2.62035	2.64659	2.68	2.74426	2.80858	2.76006	2.66189	2.64435	2.47462		¦ ¦ ¦ ¦ ¦ ¦ ¦--Dorsolateral entorhinal cortex	2.78602	0.097504	2.67119	0.0967111	4.29871	1.18732	0.0197547	0.153543
¦ ¦ ¦ ¦ ¦ ¦ °--Ventral intermediate entorhinal cortex	1.07981	1.1968	1.18842	1.19277	1.02848	1.11597	1.13229	1.19379	1.13421	1.18797	1.04646	1.05696	1.06112	1.0665	1.10931	1.10534	1.05466	1.10189	1.10534		¦ ¦ ¦ ¦ ¦ ¦ °--Ventral intermediate entorhinal cortex	1.14505	0.0577588	1.07862	0.0260826	6.15871	2.54688	0.00565408	0.0971967	-
¦ ¦ ¦ ¦ ¦ °--Entorhinal area, medial part, ventral zone	0.706496	0.791808	0.731328	0.766848	0.685952	0.704448	0.772864	0.79328	0.745536	0.764864	0.66944	0.701248	0.730496	0.710272	0.697792	0.729088	0.7504	0.68032	0.728768		¦ ¦ ¦ ¦ ¦ °--Entorhinal area, medial part, ventral zone	0.746342	0.0379373	0.710869	0.026253	4.9901	1.3512	0.0315852	0.153543
¦ ¦ ¦ ¦ °--Hippocampal region	21.3469	22.511	20.1759	22.7924	21.044	20.4671	22.4836	23.2992	22.3195	23.2319	20.3301	20.4382	22.6917	21.3418	21.4525	21.3548	22.9	22.2867	21.6884		¦ ¦ ¦ ¦ °--Hippocampal region	21.9672	1.12729	21.6094	0.899404	1.65566	0.397794	0.458441	0.580236
¦ ¦ ¦ ¦ ¦--Ammon's horn	15.6821	16.4248	14.7845	16.6403	15.3201	14.9361	16.3211	16.7868	16.1209	16.8424	14.4859	14.8075	16.3358	15.4466	15.4758	15.6117	16.5101	16.1279	15.4968		¦ ¦ ¦ ¦ ¦--Ammon's horn	15.9859	0.760658	15.5887	0.667675	2.54827	0.594963	0.24529	0.382156
¦ ¦ ¦ ¦ ¦ ¦--Field CA1	8.02515	8.48365	7.68141	8.6112	7.87322	7.64896	8.41107	8.68602	8.39526	8.81152	7.74822	7.54394	8.54534	7.93683	7.88512	8.17229	8.56864	8.44499	8.10182		¦ ¦ ¦ ¦ ¦ ¦--Field CA1	8.26275	0.423341	8.10524	0.361888	1.9432	0.43522	0.398293	0.538421
¦ ¦ ¦ ¦ ¦ ¦ ¦--Field CA1, stratum oriens	2.13786	2.13837	2.00352	2.17606	1.99616	1.91866	2.17056	2.16333	2.16838	2.26541	1.84909	1.86176	2.17139	1.95021	2.03648	2.13798	2.12314	2.13978	2.08371		¦ ¦ ¦ ¦ ¦ ¦ ¦--Field CA1, stratum oriens	2.11383	0.10582	2.03928	0.123455	3.65563	0.603851	0.17439	0.322252
¦ ¦ ¦ ¦ ¦ ¦ ¦--Field CA1, stratum lacunosum-moleculare	2.22189	2.50893	2.21274	2.56506	2.34157	2.24237	2.45843	2.60282	2.40838	2.59808	2.41626	2.21837	2.5543	2.40506	2.32166	2.35533	2.53536	2.49267	2.31738		¦ ¦ ¦ ¦ ¦ ¦ ¦--Field CA1, stratum lacunosum-moleculare	2.41603	0.154722	2.40182	0.111203	0.591433	0.127741	0.822866	0.877556
¦ ¦ ¦ ¦ ¦ ¦ ¦--Field CA1, stratum radiatum	2.52826	2.70842	2.41536	2.74131	2.48147	2.464	2.63949	2.76883	2.66726	2.75155	2.5129	2.45165	2.69715	2.55725	2.46477	2.57338	2.77229	2.67789	2.592		¦ ¦ ¦ ¦ ¦ ¦ ¦--Field CA1, stratum radiatum	2.6166	0.132627	2.58881	0.108711	1.07339	0.255615	0.626316	0.729544
¦ ¦ ¦ ¦ ¦ ¦ °--Field CA1, pyramidal layer	1.13715	1.12794	1.04979	1.12877	1.05402	1.02394	1.14259	1.15104	1.15123	1.19648	0.969984	1.01216	1.1225	1.02432	1.06221	1.1056	1.13786	1.13466	1.10874		¦ ¦ ¦ ¦ ¦ ¦ °--Field CA1, pyramidal layer	1.11629	0.0548803	1.07534	0.0607746	3.80898	0.673955	0.140952	0.272541
¦ ¦ ¦ ¦ ¦ ¦--Field CA2	1.07341	1.10246	1.08461	1.18842	1.01728	1.02694	1.12768	1.23085	1.08877	1.24032	1.04474	0.948544	1.12	1.07718	0.99072	1.06976	1.1216	1.18822	1.024		¦ ¦ ¦ ¦ ¦ ¦--Field CA2	1.11807	0.078446	1.06497	0.0731052	4.98598	0.726342	0.146634	0.294549
¦ ¦ ¦ ¦ ¦ ¦ ¦--Field CA2, pyramidal layer	0.188096	0.183616	0.188224	0.19776	0.17184	0.17376	0.191936	0.217344	0.193792	0.21472	0.180736	0.1616	0.1856	0.179776	0.177024	0.18752	0.195584	0.197376	0.17472		¦ ¦ ¦ ¦ ¦ ¦ ¦--Field CA2, pyramidal layer	0.192109	0.0150322	0.182215	0.0109797	5.42968	0.901093	0.123321	0.272807
¦ ¦ ¦ ¦ ¦ ¦ ¦--Field CA2, stratum oriens	0.441344	0.430784	0.440704	0.478848	0.410752	0.417664	0.460672	0.477376	0.431872	0.508992	0.407872	0.354944	0.44608	0.420032	0.390144	0.43008	0.436416	0.475584	0.408384		¦ ¦ ¦ ¦ ¦ ¦ ¦--Field CA2, stratum oriens	0.449901	0.0309493	0.418837	0.0345224	7.41659	0.899807	0.054123	0.153543
¦ ¦ ¦ ¦ ¦ ¦ °--Field CA2, stratum radiatum	0.443968	0.488064	0.45568	0.511808	0.434688	0.43552	0.475072	0.536128	0.463104	0.516608	0.456128	0.432	0.48832	0.477376	0.423552	0.45216	0.4896	0.515264	0.440896		¦ ¦ ¦ ¦ ¦ ¦ °--Field CA2, stratum radiatum	0.476064	0.0359684	0.463922	0.0305157	2.6173	0.397901	0.441235	0.581046
¦ ¦ ¦ ¦ ¦ °--Field CA3	6.58355	6.83872	6.0185	6.8407	6.42963	6.26022	6.78234	6.86995	6.63686	6.79053	5.69293	6.31501	6.67046	6.43258	6.6	6.36966	6.8199	6.49466	6.37094		¦ ¦ ¦ ¦ ¦ °--Field CA3	6.6051	0.287003	6.41846	0.317286	2.90787	0.58824	0.195757	0.364407
¦ ¦ ¦ ¦ ¦ ¦--Field CA3, pyramidal layer	1.16512	1.18496	1.07264	1.20518	1.13178	1.09376	1.19334	1.20813	1.15501	1.18906	0.996672	1.12288	1.18598	1.12685	1.18163	1.12672	1.20006	1.12736	1.12282		¦ ¦ ¦ ¦ ¦ ¦--Field CA3, pyramidal layer	1.1599	0.046909	1.13233	0.0597562	2.43453	0.461323	0.276314	0.480693
¦ ¦ ¦ ¦ ¦ ¦ ¦--CA3Py Inner	0.154304	0.152832	0.153472	0.158848	0.151936	0.143744	0.159616	0.161344	0.15392	0.152768	0.127552	0.133696	0.160064	0.15264	0.14624	0.143552	0.16128	0.151296	0.147648		¦ ¦ ¦ ¦ ¦ ¦ ¦--CA3Py Inner	0.154278	0.00495431	0.147108	0.0111403	4.87456	0.643684	0.0822245	0.249004
¦ ¦ ¦ ¦ ¦ ¦ °--CA3Py Outer	1.01082	1.03213	0.919168	1.04634	0.97984	0.950016	1.03373	1.04678	1.00109	1.03629	0.86912	0.989184	1.02592	0.974208	1.03539	0.983168	1.03878	0.976064	0.975168		¦ ¦ ¦ ¦ ¦ ¦ °--CA3Py Outer	1.00562	0.0435424	0.985223	0.0510491	2.0702	0.399539	0.360381	0.549636
¦ ¦ ¦ ¦ ¦ ¦--Field CA3, stratum oriens	2.87578	2.92589	2.52922	2.84915	2.77677	2.6969	2.90662	2.90918	2.86221	2.89914	2.34739	2.6832	2.74982	2.69683	2.72019	2.67264	2.83866	2.72442	2.65101		¦ ¦ ¦ ¦ ¦ ¦--Field CA3, stratum oriens	2.82308	0.124792	2.67602	0.134772	5.49574	1.09122	0.0243959	0.115648
¦ ¦ ¦ ¦ ¦ ¦--Field CA3, stratum radiatum	1.79226	1.94221	1.7008	2.00576	1.77978	1.75578	1.9056	1.95277	1.8617	1.91315	1.6793	1.7673	1.95686	1.86803	1.91776	1.82598	1.992	1.90688	1.85178		¦ ¦ ¦ ¦ ¦ ¦--Field CA3, stratum radiatum	1.86098	0.0992977	1.86288	0.0966975	-0.101845	-0.0196204	0.96691	0.976428
¦ ¦ ¦ ¦ ¦ °--Field CA3, stratum lucidum	0.7504	0.785664	0.71584	0.780608	0.741312	0.713792	0.776768	0.799872	0.757952	0.789184	0.669568	0.741632	0.777792	0.740864	0.780416	0.74432	0.789184	0.736	0.745344		¦ ¦ ¦ ¦ ¦ °--Field CA3, stratum lucidum	0.761139	0.0304118	0.747236	0.0354205	1.86068	0.392531	0.370052	0.531569
¦ ¦ ¦ ¦ °--Dentate gyrus	5.66477	6.08614	5.39142	6.15213	5.72384	5.53101	6.1625	6.51238	6.19866	6.3895	5.84422	5.63072	6.3559	5.89523	5.9767	5.7431	6.38989	6.15885	6.19168		¦ ¦ ¦ ¦ °--Dentate gyrus	5.98124	0.378025	6.0207	0.268083	-0.655493	-0.147213	0.798291	0.868508
¦ ¦ ¦ ¦ ¦--Dentate gyrus, molecular layer	3.87277	4.18106	3.64506	4.22003	3.94963	3.79533	4.19853	4.44832	4.26016	4.39008	4.01306	3.85645	4.31104	4.04384	4.03539	3.9319	4.33146	4.20749	4.23898		¦ ¦ ¦ ¦ ¦--Dentate gyrus, molecular layer	4.0961	0.26577	4.10773	0.16989	-0.283303	-0.0684992	0.911995	0.942009
¦ ¦ ¦ ¦ °--Dentate gyrus, granule cell layer	1.792	1.90509	1.74637	1.9321	1.77421	1.73568	1.96397	2.06406	1.9385	1.99942	1.83117	1.77427	2.04486	1.85139	1.94131	1.8112	2.05843	1.95136	1.9527		¦ ¦ ¦ ¦ °--Dentate gyrus, granule cell layer	1.88514	0.11514	1.91297	0.101544	-1.4547	-0.274049	0.585532	0.698459
¦ ¦ ¦ ¦ ¦--GrDG	1.2199	1.29024	1.16838	1.30714	1.20269	1.16666	1.32051	1.38374	1.30726	1.35264	1.2352	1.19834	1.3712	1.2535	1.30054	1.22534	1.38643	1.31578	1.3207		¦ ¦ ¦ ¦ ¦--GrDG	1.27192	0.0771041	1.28967	0.0656959	-1.37665	-0.27025	0.598247	0.707543
¦ ¦ ¦ ¦ °--PoDG	0.572096	0.614848	0.577984	0.62496	0.57152	0.569024	0.643456	0.68032	0.631232	0.646784	0.595968	0.575936	0.673664	0.597888	0.640768	0.585856	0.672	0.635584	0.632		¦ ¦ ¦ ¦ °--PoDG	0.613222	0.0389202	0.623296	0.0361907	-1.61618	-0.278348	0.568098	0.688055
¦ ¦ ¦ °--Isocortex	112.212	116.618	111.101	119.516	113.746	112.049	116.816	115.245	117.416	119.119	104.306	117.173	117.462	108.227	118.499	111.881	109.838	112.776	111.271		¦ ¦ ¦ °--Isocortex	115.384	2.9992	112.382	4.70064	2.67133	0.638655	0.111617	0.283022
¦ ¦ ¦ ¦--Anterior cingulate area	4.88653	5.0185	4.89773	5.33568	4.78016	5.08877	5.3319	5.18618	5.15693	5.15469	4.67206	5.00749	5.22208	4.45773	5.48819	4.65798	4.64294	5.25491	4.91149		¦ ¦ ¦ ¦--Anterior cingulate area	5.08371	0.187343	4.92388	0.345404	3.24602	0.462733	0.22031	0.360382
¦ ¦ ¦ ¦ ¦--Anterior cingulate area, ventral part	2.92602	2.83386	2.65318	2.97946	2.57248	3.12659	3.02714	2.87194	2.83373	2.90234	2.6599	2.72493	2.79123	2.65216	2.74522	2.62912	2.57363	3.12544	2.80045		¦ ¦ ¦ ¦ ¦--Anterior cingulate area, ventral part	2.87267	0.164916	2.74468	0.161634	4.66345	0.791891	0.106385	0.27859
¦ ¦ ¦ ¦ ¦ ¦--Cingulate cortex: area 24a	2.07942	1.89248	1.89478	2.19181	1.7527	2.17299	2.23283	2.03667	2.0903	1.99206	1.79091	1.85376	1.97562	1.76877	1.99648	1.93005	1.76998	2.18643	2.07174		¦ ¦ ¦ ¦ ¦ ¦--Cingulate cortex: area 24a	2.03361	0.152494	1.92708	0.145358	5.52772	0.732837	0.138574	0.272541
¦ ¦ ¦ ¦ ¦ °--Cingulate cortex: area 24a'	0.846592	0.941376	0.7584	0.787648	0.819776	0.9536	0.794304	0.835264	0.743424	0.910272	0.868992	0.871168	0.815616	0.883392	0.748736	0.699072	0.803648	0.939008	0.728704		¦ ¦ ¦ ¦ ¦ °--Cingulate cortex: area 24a'	0.839066	0.0740876	0.817593	0.0802117	2.62633	0.2677	0.55207	0.699006
¦ ¦ ¦ ¦ °--Anterior cingulate area, dorsal part	1.96051	2.18464	2.24454	2.35622	2.20768	1.96218	2.30477	2.31424	2.3232	2.25235	2.01216	2.28256	2.43085	1.80557	2.74298	2.02886	2.06931	2.12947	2.11104		¦ ¦ ¦ ¦ °--Anterior cingulate area, dorsal part	2.21103	0.141942	2.1792	0.274124	1.46079	0.116128	0.750681	0.804594
¦ ¦ ¦ ¦ ¦--Cingulate cortex: area 24b	1.34982	1.54029	1.56538	1.75853	1.50406	1.34573	1.70323	1.6327	1.61517	1.58317	1.45184	1.53555	1.75392	1.21184	2.0311	1.45101	1.46035	1.51955	1.55424		¦ ¦ ¦ ¦ ¦--Cingulate cortex: area 24b	1.55981	0.134341	1.55216	0.22803	0.492963	0.0335551	0.929118	0.947494
¦ ¦ ¦ ¦ °--Cingulate cortex: area 24b'	0.610688	0.644352	0.679168	0.597696	0.703616	0.616448	0.601536	0.681536	0.708032	0.669184	0.56032	0.747008	0.676928	0.593728	0.711872	0.577856	0.60896	0.60992	0.5568		¦ ¦ ¦ ¦ °--Cingulate cortex: area 24b'	0.651226	0.0424633	0.627044	0.0685671	3.85652	0.352677	0.362774	0.503363
¦ ¦ ¦ ¦--Infralimbic area	0.68928	0.690688	0.62816	0.675072	0.629504	0.631808	0.632512	0.610752	0.659648	0.660992	0.548032	0.571456	0.61888	0.627904	0.579264	0.58752	0.552512	0.58112	0.602176		¦ ¦ ¦ ¦--Infralimbic area	0.650842	0.0281032	0.585429	0.027253	11.1734	2.40018	8.21206e-05	0.00444231	**
¦ ¦ ¦ ¦--Retrosplenial area	5.89331	6.23731	5.81811	6.22554	5.9783	5.81005	5.91853	6.01984	5.84422	6.43635	5.56262	5.46726	5.79258	5.76589	5.52909	5.96294	5.70931	5.93709	6.00243		¦ ¦ ¦ ¦--Retrosplenial area	6.01816	0.212552	5.74769	0.197355	4.70565	1.37045	0.0107534	0.0777279	-
¦ ¦ ¦ ¦ ¦--Retrosplenial area, ventral part	2.93715	3.1095	2.96576	3.09882	2.86426	3.04518	3.04832	3.08672	2.90374	3.28621	2.88806	2.56032	2.92992	2.95904	2.84634	2.97075	2.93773	3.1593	2.91949		¦ ¦ ¦ ¦ ¦--Retrosplenial area, ventral part	3.03457	0.123123	2.90788	0.156633	4.35656	0.808796	0.0652428	0.272807
¦ ¦ ¦ ¦ ¦ ¦--Cingulate cortex: area 29a	0.729152	0.762752	0.757248	0.800448	0.671872	0.724864	0.705984	0.734656	0.717952	0.837248	0.708608	0.61408	0.73984	0.707072	0.63808	0.70976	0.722944	0.719488	0.693888		¦ ¦ ¦ ¦ ¦ ¦--Cingulate cortex: area 29a	0.744218	0.0476193	0.694862	0.041426	7.1029	1.19141	0.0282911	0.143804
¦ ¦ ¦ ¦ ¦ ¦--Cingulate cortex: area 29b	0.384384	0.417728	0.387136	0.420608	0.348992	0.40384	0.406528	0.402944	0.401408	0.417984	0.386688	0.278336	0.363072	0.351872	0.29632	0.38816	0.378944	0.37152	0.399872		¦ ¦ ¦ ¦ ¦ ¦--Cingulate cortex: area 29b	0.399155	0.0214332	0.357198	0.0423019	11.7461	0.991846	0.0130547	0.0971967	-
¦ ¦ ¦ ¦ ¦ °--Cingulate cortex: area 29c	1.82362	1.92902	1.82138	1.87776	1.84339	1.91648	1.93581	1.94912	1.78438	2.03098	1.79277	1.6679	1.82701	1.9001	1.91194	1.87283	1.83584	2.06829	1.82573		¦ ¦ ¦ ¦ ¦ °--Cingulate cortex: area 29c	1.89119	0.074737	1.85582	0.107217	1.90597	0.329904	0.411682	0.610763
¦ ¦ ¦ ¦ °--Retrosplenial area, dorsal part	2.95616	3.12781	2.85235	3.12672	3.11405	2.76486	2.87021	2.93312	2.94048	3.15014	2.67456	2.90694	2.86266	2.80685	2.68275	2.99219	2.77158	2.77779	3.08294		¦ ¦ ¦ ¦ °--Retrosplenial area, dorsal part	2.98359	0.137082	2.83981	0.136439	5.0631	1.05382	0.0352303	0.157466
¦ ¦ ¦ ¦--Prelimbic area	2.34285	2.69523	2.54317	2.54131	2.24934	2.76032	2.66061	2.29101	2.44128	2.8073	2.2375	2.34259	2.56851	2.39098	2.82656	2.32429	2.1975	2.54438	2.14592		¦ ¦ ¦ ¦--Prelimbic area	2.53324	0.198124	2.39758	0.215702	5.65817	0.62892	0.171059	0.277588
¦ ¦ ¦ ¦--Auditory areas	4.71245	5.048	4.78598	5.42394	5.11962	4.66496	5.0169	5.15968	5.23674	5.46259	4.32941	4.83002	5.1097	4.68397	5.46752	4.91002	5.10925	5.03878	4.81306		¦ ¦ ¦ ¦--Auditory areas	5.06308	0.277508	4.9213	0.318162	2.88102	0.445633	0.313885	0.440689
¦ ¦ ¦ ¦ ¦--Primary auditory area	1.50317	1.61811	1.57037	1.7232	1.51763	1.45843	1.5664	1.66598	1.65306	1.68058	1.39661	1.48544	1.59251	1.47795	1.70752	1.56256	1.6128	1.63104	1.55322		¦ ¦ ¦ ¦ ¦--Primary auditory area	1.59569	0.0864044	1.55774	0.0933061	2.43649	0.40677	0.370085	0.504555
¦ ¦ ¦ ¦ ¦--Dorsal auditory area	1.54202	1.59354	1.49613	1.75386	1.59917	1.47578	1.62163	1.64666	1.68269	1.74048	1.39238	1.36486	1.55744	1.43501	1.59488	1.47629	1.54342	1.49126	1.43552		¦ ¦ ¦ ¦ ¦--Dorsal auditory area	1.61519	0.0944019	1.47679	0.0776211	9.37223	1.78312	0.00295346	0.0143713	*
¦ ¦ ¦ ¦ °--Ventral auditory area	1.66726	1.83635	1.71949	1.94688	2.00282	1.73075	1.82886	1.84704	1.90099	2.04154	1.54042	1.97971	1.95974	1.77101	2.16512	1.87117	1.95302	1.91648	1.82432		¦ ¦ ¦ ¦ °--Ventral auditory area	1.8522	0.123497	1.88678	0.171107	-1.83268	-0.202087	0.617225	0.712641
¦ ¦ ¦ ¦--Agranular insular area	0.993408	0.912768	0.908544	0.90112	0.893312	0.90656	0.958912	0.952192	0.979456	0.913152	0.828864	1.03264	0.849472	0.906496	0.940288	0.788352	0.88	0.964352	0.871104		¦ ¦ ¦ ¦--Agranular insular area	0.931942	0.0357892	0.89573	0.0746236	4.04281	0.485271	0.18782	0.3656
¦ ¦ ¦ ¦ °--Agranular insular area, dorsal part	0.993408	0.912768	0.908544	0.90112	0.893312	0.90656	0.958912	0.952192	0.979456	0.913152	0.828864	1.03264	0.849472	0.906496	0.940288	0.788352	0.88	0.964352	0.871104		¦ ¦ ¦ ¦ °--Agranular insular area, dorsal part	0.931942	0.0357892	0.89573	0.0746236	4.04281	0.485271	0.18782	0.3656
¦ ¦ ¦ ¦--Ectorhinal area	10.7727	11.1822	10.6112	11.1441	10.9884	10.7037	11.2159	11.0529	11.5488	11.3823	9.21421	11.4028	10.9682	9.78989	11.9178	10.9433	10.3321	10.3396	10.4801		¦ ¦ ¦ ¦--Ectorhinal area	11.0602	0.299103	10.5987	0.818923	4.35491	0.56362	0.113743	0.340698
¦ ¦ ¦ ¦ ¦--Ectorhinal cortex	2.92346	3.13062	2.84198	2.92371	2.87974	2.53933	3.1177	2.97427	3.05235	2.97645	2.50746	2.94675	2.89088	2.75936	3.02746	2.78714	2.69587	2.75558	2.8352		¦ ¦ ¦ ¦ ¦--Ectorhinal cortex	2.93596	0.169047	2.80063	0.151237	4.83208	0.894811	0.0847783	0.259613
¦ ¦ ¦ ¦ °--Insular region: not subdivided	7.84928	8.05158	7.76922	8.22035	8.10867	8.16435	8.09818	8.07866	8.49645	8.40582	6.70675	8.45606	8.07731	7.03053	8.8903	8.15616	7.63622	7.584	7.64486		¦ ¦ ¦ ¦ °--Insular region: not subdivided	8.12426	0.220756	7.79802	0.680783	4.18353	0.479202	0.168675	0.403007
¦ ¦ ¦ ¦--Somatomotor areas	14.0593	14.6891	13.623	15.5558	14.7033	13.8707	15.0564	15.0733	15.2386	15.3871	13.9897	15.8003	15.4892	13.5213	16.3576	14.6938	14.5604	14.6024	14.4227		¦ ¦ ¦ ¦--Somatomotor areas	14.7257	0.667739	14.8264	0.897015	-0.679312	-0.112281	0.783168	0.857532
¦ ¦ ¦ ¦ ¦--Primary motor area	8.37408	8.39021	7.74899	8.82042	8.17491	7.8775	8.70816	8.36493	8.70867	8.33696	8.06662	8.63309	8.27507	7.88013	8.88858	8.21082	8.25613	8.35258	7.99802		¦ ¦ ¦ ¦ ¦--Primary motor area	8.35048	0.348954	8.28456	0.314332	0.795757	0.20973	0.672075	0.783182
¦ ¦ ¦ ¦ ¦ ¦--Frontal cortex: area 3	0.767488	0.747968	0.753792	0.854976	0.766144	0.74688	0.784	0.771008	0.889792	0.797632	0.758656	0.817472	0.749504	0.723584	0.86848	0.776384	0.833024	0.866112	0.722432		¦ ¦ ¦ ¦ ¦ ¦--Frontal cortex: area 3	0.787968	0.0478504	0.790628	0.0573789	-0.336385	-0.0463508	0.913581	0.939674
¦ ¦ ¦ ¦ ¦ °--Primary motor cortex	7.60659	7.64224	6.9952	7.96544	7.40877	7.13062	7.92416	7.59392	7.81888	7.53933	7.30797	7.81562	7.52557	7.15654	8.0201	7.43443	7.4231	7.48646	7.27558		¦ ¦ ¦ ¦ ¦ °--Primary motor cortex	7.56252	0.31635	7.49393	0.270655	0.915201	0.253402	0.620212	0.750197
¦ ¦ ¦ ¦ °--Secondary motor area	5.68525	6.29888	5.87398	6.73542	6.52838	5.99315	6.34829	6.70835	6.52992	7.05018	5.92307	7.16723	7.21414	5.64122	7.46899	6.48301	6.30432	6.24979	6.42464		¦ ¦ ¦ ¦ °--Secondary motor area	6.37518	0.424723	6.54182	0.618023	-2.54735	-0.269639	0.498702	0.618375
¦ ¦ ¦ ¦--Frontal pole, cerebral cortex	7.42598	7.40467	7.44947	7.63859	7.00941	8.18662	7.66982	7.36045	7.46234	7.2937	6.80986	8.86368	8.07782	7.82707	7.83693	6.67341	7.63142	7.38733	7.04608		¦ ¦ ¦ ¦--Frontal pole, cerebral cortex	7.49011	0.305464	7.57262	0.685757	-1.08967	-0.120329	0.734195	0.816575
¦ ¦ ¦ ¦--Orbital area	7.35174	7.73792	7.28045	7.35738	7.11302	7.66822	7.32282	7.22592	7.49517	7.40774	6.86067	7.39763	7.14304	7.48621	6.92819	6.66874	6.72173	6.9945	7.05907		¦ ¦ ¦ ¦--Orbital area	7.39604	0.192108	7.02886	0.279001	5.22381	1.31603	0.00362186	0.0429336	*
¦ ¦ ¦ ¦ ¦--Orbital area, lateral part	3.74259	3.91213	3.57389	3.6432	3.64294	3.67053	3.66157	3.59635	3.75469	3.76832	3.26778	3.8592	3.48582	3.62182	3.74701	3.41594	3.31219	3.5712	3.37472		¦ ¦ ¦ ¦ ¦--Orbital area, lateral part	3.69662	0.099906	3.5173	0.199818	5.09832	0.897432	0.0222341	0.162738
¦ ¦ ¦ ¦ ¦--Orbital area, medial part	2.24538	2.36333	2.11872	2.11782	1.98829	2.37018	2.0423	1.92384	2.14253	1.93286	2.14893	2.13235	2.10266	2.52493	1.67514	1.7639	1.96928	1.84742	2.19027		¦ ¦ ¦ ¦ ¦--Orbital area, medial part	2.12452	0.161489	2.03943	0.258238	4.17242	0.329516	0.395771	0.516928
¦ ¦ ¦ ¦ °--Orbital area, ventrolateral part	1.36378	1.46246	1.58784	1.59635	1.48179	1.62752	1.61894	1.70573	1.59795	1.70656	1.44397	1.40608	1.55456	1.33946	1.50605	1.4889	1.44026	1.57587	1.49408		¦ ¦ ¦ ¦ °--Orbital area, ventrolateral part	1.57489	0.108629	1.47214	0.0735225	6.98018	1.39764	0.0289756	0.108393
¦ ¦ ¦ ¦--Posterior parietal association areas	2.66106	2.71251	2.58483	2.84608	2.6313	2.27424	2.7072	2.68691	2.82797	2.67123	2.4496	2.57894	2.54893	2.39309	2.63552	2.60883	2.55213	2.46835	2.62554		¦ ¦ ¦ ¦--Posterior parietal association areas	2.66033	0.157748	2.5401	0.0850076	4.73326	1.41434	0.0580268	0.145385
¦ ¦ ¦ ¦ ¦--Lateral parietal association cortex	0.253184	0.284928	0.279232	0.275392	0.252736	0.221376	0.253248	0.274112	0.296576	0.262528	0.236736	0.236864	0.287744	0.23296	0.26752	0.256192	0.251968	0.264128	0.27744		¦ ¦ ¦ ¦ ¦--Lateral parietal association cortex	0.265331	0.021406	0.256839	0.019184	3.30638	0.442664	0.377381	0.551818
¦ ¦ ¦ ¦ ¦--Medial parietal association cortex	0.535552	0.48832	0.466368	0.500736	0.480512	0.366912	0.529152	0.456	0.54304	0.414016	0.399296	0.446464	0.439104	0.453056	0.539328	0.47264	0.467008	0.415936	0.48256		¦ ¦ ¦ ¦ ¦--Medial parietal association cortex	0.478061	0.0556202	0.457266	0.0406789	4.54769	0.511199	0.370098	0.516928
¦ ¦ ¦ ¦ ¦--Parietal cortex: posterior area: rostral part	0.129536	0.135616	0.116288	0.126848	0.117824	0.10272	0.121408	0.122944	0.128448	0.138688	0.111552	0.10368	0.116032	0.109056	0.120192	0.108224	0.114496	0.12032	0.120192		¦ ¦ ¦ ¦ ¦--Parietal cortex: posterior area: rostral part	0.124032	0.0103682	0.113749	0.00602841	9.03976	1.7057	0.0186288	0.0817607	-
¦ ¦ ¦ ¦ °--Secondary visual cortex: mediomedial area	1.74278	1.80365	1.72294	1.9431	1.78022	1.58323	1.80339	1.83386	1.8599	1.856	1.70202	1.79194	1.70605	1.59802	1.70848	1.77178	1.71866	1.66797	1.74534		¦ ¦ ¦ ¦ °--Secondary visual cortex: mediomedial area	1.79291	0.0968746	1.71225	0.0572245	4.71076	1.40953	0.043959	0.114546
¦ ¦ ¦ ¦--Perirhinal area	2.57274	2.66067	2.51533	2.76288	2.79488	2.52397	2.8183	2.65299	2.78778	2.86176	2.5447	2.76979	2.52512	2.54854	2.66253	2.59501	2.58707	2.70202	2.62893		¦ ¦ ¦ ¦--Perirhinal area	2.69513	0.127205	2.61819	0.0810167	2.93865	0.949673	0.1393	0.404121
¦ ¦ ¦ ¦--Somatosensory areas	34.8553	35.9796	35.0508	37.2438	35.5803	34.72	36.0696	35.3851	36.0178	36.1885	31.9007	36.4805	37.031	33.1944	36.6345	35.0806	33.584	34.4496	34.6985		¦ ¦ ¦ ¦--Somatosensory areas	35.7091	0.756156	34.7838	1.72623	2.66022	0.536039	0.141402	0.364407
¦ ¦ ¦ ¦ ¦--Primary somatosensory area	28.4749	29.1371	29.1615	30.1529	29.1745	28.5108	29.9286	28.985	29.6799	29.4061	26.5657	29.1167	29.961	27.2614	28.8215	28.5064	27.1009	27.9127	27.9542		¦ ¦ ¦ ¦ ¦--Primary somatosensory area	29.2611	0.55049	28.1334	1.07731	4.00855	1.04681	0.00955087	0.103431
¦ ¦ ¦ ¦ ¦ ¦--Primary somatosensory area-other	3.96262	4.00179	4.24243	4.35808	4.34278	4.27872	4.45606	4.32256	4.47373	4.40224	3.96096	3.9952	4.14669	3.75942	4.29114	4.16685	4.2576	4.41235	3.97331		¦ ¦ ¦ ¦ ¦ ¦--Primary somatosensory area-other	4.2841	0.174704	4.10706	0.202328	4.31074	0.875039	0.0564037	0.225477
¦ ¦ ¦ ¦ ¦ ¦--Primary somatosensory area, barrel field	9.86272	10.0367	9.73274	9.98534	9.9607	9.50637	10.0915	9.61786	10.0098	10.0257	9.43405	10.6362	10.6075	9.6135	9.93754	9.57485	9.18662	9.25754	9.49056		¦ ¦ ¦ ¦ ¦ ¦--Primary somatosensory area, barrel field	9.88295	0.198667	9.7487	0.539916	1.37711	0.24865	0.47242	0.64378
¦ ¦ ¦ ¦ ¦ ¦--Primary somatosensory area, trunk	1.11078	1.21965	1.18138	1.24256	1.09888	1.12403	1.24262	1.21491	1.23168	1.14918	1.11942	1.0832	1.26893	1.07206	1.1239	1.17581	1.10054	1.13869	1.11238		¦ ¦ ¦ ¦ ¦ ¦--Primary somatosensory area, trunk	1.18157	0.0564976	1.13277	0.0594554	4.3077	0.820724	0.084225	0.270081
¦ ¦ ¦ ¦ ¦ ¦ ¦--Primary somatosensory cortex: dysgranular zone	0.400256	0.429952	0.418048	0.437888	0.376704	0.415808	0.403584	0.399104	0.426624	0.3712	0.395136	0.387968	0.400512	0.381248	0.376128	0.390848	0.369344	0.3456	0.38624		¦ ¦ ¦ ¦ ¦ ¦ ¦--Primary somatosensory cortex: dysgranular zone	0.407917	0.0220509	0.381447	0.016449	6.93928	1.6092	0.00921034	0.0968513	-
¦ ¦ ¦ ¦ ¦ ¦ ¦--Primary somatosensory cortex: shoulder region	0.180032	0.21344	0.21184	0.224192	0.205888	0.217984	0.207296	0.209984	0.187008	0.2192	0.202496	0.184448	0.256192	0.191296	0.19808	0.218176	0.202752	0.228416	0.192768		¦ ¦ ¦ ¦ ¦ ¦ ¦--Primary somatosensory cortex: shoulder region	0.207686	0.0139937	0.208292	0.022539	-0.290533	-0.0268493	0.944114	0.962338
¦ ¦ ¦ ¦ ¦ ¦ °--Primary somatosensory cortex: trunk region	0.530496	0.576256	0.551488	0.58048	0.516288	0.49024	0.631744	0.605824	0.618048	0.558784	0.521792	0.510784	0.612224	0.49952	0.549696	0.566784	0.528448	0.564672	0.533376		¦ ¦ ¦ ¦ ¦ ¦ °--Primary somatosensory cortex: trunk region	0.565965	0.0455413	0.543033	0.0345592	4.22293	0.663555	0.23729	0.384828
¦ ¦ ¦ ¦ ¦ ¦--Primary somatosensory area, upper limb	4.05421	4.15712	4.34982	4.78016	3.99853	3.98957	4.32282	4.09082	4.08787	4.17286	3.69306	4.12998	3.96742	3.73146	4.41082	4.3479	3.76275	3.82534	3.99283		¦ ¦ ¦ ¦ ¦ ¦--Primary somatosensory area, upper limb	4.20038	0.237419	3.98462	0.264293	5.4148	0.816361	0.0780576	0.164211
¦ ¦ ¦ ¦ ¦ ¦--Primary somatosensory area, lower limb	2.78778	2.73254	2.77139	2.70611	2.48915	2.65286	2.68122	2.60877	2.62246	2.80973	2.34618	2.49018	2.89312	2.38835	2.82758	2.89677	2.54394	2.58829	2.62906		¦ ¦ ¦ ¦ ¦ ¦--Primary somatosensory area, lower limb	2.6862	0.0974114	2.62261	0.208145	2.42489	0.305535	0.397338	0.533808
¦ ¦ ¦ ¦ ¦ ¦--Primary somatosensory area, mouth	0.614656	0.644928	0.694912	0.690752	0.70592	0.638464	0.675008	0.683008	0.662272	0.632704	0.633856	0.570304	0.620032	0.634112	0.5376	0.611456	0.599296	0.66496	0.65376		¦ ¦ ¦ ¦ ¦ ¦--Primary somatosensory area, mouth	0.664262	0.0304474	0.613931	0.0402831	8.19828	1.24945	0.00660444	0.110792
¦ ¦ ¦ ¦ ¦ °--Primary somatosensory area, nose	6.08218	6.34438	6.1888	6.38989	6.5785	6.32077	6.45939	6.4471	6.59206	6.21363	5.37818	6.21171	6.45734	6.06246	5.69293	5.73274	5.65011	6.02554	6.10234		¦ ¦ ¦ ¦ ¦ °--Primary somatosensory area, nose	6.36167	0.166543	5.9237	0.33381	7.39344	1.31202	0.00185993	0.0391586	*
¦ ¦ ¦ ¦ °--Supplemental somatosensory area	6.38035	6.8425	5.88928	7.09094	6.40582	6.20922	6.14093	6.40006	6.33792	6.7824	5.33498	7.36378	7.06995	5.93306	7.81299	6.57421	6.48314	6.5369	6.74426		¦ ¦ ¦ ¦ °--Supplemental somatosensory area	6.44794	0.359796	6.65036	0.736287	-3.04372	-0.274918	0.449339	0.615037
¦ ¦ ¦ ¦--Temporal association areas	3.0192	3.08218	2.96154	3.11782	3.04531	2.71731	3.09587	3.16902	3.12666	3.15104	2.71091	3.08307	3.25056	3.02918	3.09542	3.12576	3.01325	3.25389	2.98739		¦ ¦ ¦ ¦--Temporal association areas	3.0486	0.132266	3.06105	0.162125	-0.406844	-0.0768152	0.855966	0.906976
¦ ¦ ¦ °--Visual areas	9.97606	10.5663	9.44256	10.7468	10.2296	9.52154	10.3404	10.4191	10.5923	11.3405	9.64755	9.54445	10.2668	9.60403	9.6	10.2607	9.76454	10.2578	9.97702		¦ ¦ ¦ °--Visual areas	10.3175	0.567882	9.88031	0.312479	4.42481	1.39909	0.0567543	0.130071
¦ ¦ ¦ ¦--Primary visual area	2.43949	2.51635	2.11533	2.51904	2.37773	1.96301	2.38957	2.47424	2.48691	2.57395	2.0672	1.93203	2.30509	2.12768	1.94259	2.56422	2.19334	2.21754	2.4432		¦ ¦ ¦ ¦--Primary visual area	2.38556	0.195253	2.19921	0.213344	8.47354	0.873475	0.0631065	0.142265
¦ ¦ ¦ ¦--Lateral visual area	2.05715	2.17306	1.97274	2.28141	2.17267	2.14579	2.13568	2.12819	2.26464	2.38202	2.03923	1.87814	2.02061	2.00013	1.8448	2.10438	2.04416	2.1264	1.89754		¦ ¦ ¦ ¦--Lateral visual area	2.17133	0.116179	1.99504	0.1	8.83644	1.7629	0.00260265	0.0143713	*
¦ ¦ ¦ ¦--posteromedial visual area	1.71757	1.84698	1.76333	1.93946	1.89965	1.88346	1.89082	1.86502	1.94406	2.16186	1.87584	2.06662	1.99533	1.79859	1.93082	1.8352	1.81402	2.08493	1.82413		¦ ¦ ¦ ¦--posteromedial visual area	1.89122	0.119094	1.91394	0.110942	-1.18719	-0.20481	0.673454	0.726414
¦ ¦ ¦ ¦--Anterolateral visual area	2.79603	2.90042	2.53286	2.91264	2.77453	2.60429	2.87904	2.93267	2.81293	3.03309	2.67034	2.48589	2.78739	2.69056	2.66701	2.75226	2.74125	2.81824	2.74438		¦ ¦ ¦ ¦--Anterolateral visual area	2.81785	0.152119	2.70637	0.0971832	4.11923	1.14713	0.0776719	0.158853
¦ ¦ ¦ °--Anteromedial visual area	0.965824	1.12947	1.0583	1.09427	1.00499	0.924992	1.04525	1.01894	1.08371	1.18957	0.994944	1.18176	1.15834	0.987072	1.21478	1.00461	0.971776	1.01069	1.06778		¦ ¦ ¦ °--Anteromedial visual area	1.05153	0.0779333	1.06575	0.0942409	-1.33395	-0.150853	0.723421	0.779119
¦ ¦ °--Cerebral nuclei	50.3338	47.6395	47.3073	50.0137	48.2848	46.297	50.4867	48.4199	49.6594	49.1596	41.7188	47.5018	46.0581	44.0176	48.1967	46.8569	45.4789	45.374	45.3941		¦ ¦ °--Cerebral nuclei	48.7602	1.40522	45.6219	1.9307	6.87894	1.62548	0.000776034	0.0213916	*
¦ ¦ ¦--Pallidum	12.2714	11.8463	11.5611	12.2342	12.0413	11.3011	12.471	12.097	12.1849	12.2685	10.5597	11.7827	11.2952	11.0597	12.0267	11.9367	11.5989	11.3344	11.5416		¦ ¦ ¦--Pallidum	12.0277	0.359756	11.4595	0.459917	4.95823	1.23541	0.00777592	0.0817699	-
¦ ¦ ¦ ¦--Pallidum, ventral region	5.74925	5.5655	5.30496	5.64813	5.56282	5.20966	5.73869	5.60499	5.64954	5.72186	5.06874	5.37734	5.2247	5.28666	5.80992	5.57811	5.43494	5.39251	5.40006		¦ ¦ ¦ ¦--Pallidum, ventral region	5.57554	0.181706	5.397	0.210588	3.30814	0.847816	0.0636088	0.266917
¦ ¦ ¦ ¦--Pallidum, caudal region	1.37875	1.38861	1.29158	1.43085	1.51066	1.2329	1.45267	1.49184	1.43322	1.50554	1.23699	1.47194	1.3049	1.34176	1.43379	1.48403	1.48806	1.31296	1.34752		¦ ¦ ¦ ¦--Pallidum, caudal region	1.41166	0.0916186	1.38022	0.0914804	2.27819	0.343723	0.464982	0.637053
¦ ¦ ¦ ¦ °--Bed nuclei of the stria terminalis	1.37875	1.38861	1.29158	1.43085	1.51066	1.2329	1.45267	1.49184	1.43322	1.50554	1.23699	1.47194	1.3049	1.34176	1.43379	1.48403	1.48806	1.31296	1.34752		¦ ¦ ¦ ¦ °--Bed nuclei of the stria terminalis	1.41166	0.0916186	1.38022	0.0914804	2.27819	0.343723	0.464982	0.637053
¦ ¦ ¦ ¦--Pallidum, dorsal region	3.86701	3.59699	3.69178	3.76435	3.70579	3.57901	3.96576	3.72301	3.86176	3.76083	3.01248	3.73414	3.54381	3.20518	3.58477	3.59955	3.37658	3.36115	3.54662		¦ ¦ ¦ ¦--Pallidum, dorsal region	3.75163	0.120993	3.44048	0.224508	9.04387	1.38593	0.00137769	0.0212308	*
¦ ¦ ¦ °--Pallidum, medial region	1.27642	1.29523	1.27283	1.39091	1.26202	1.27949	1.31386	1.27712	1.24038	1.28032	1.24147	1.19923	1.22176	1.22611	1.19821	1.27501	1.29933	1.26778	1.24736		¦ ¦ ¦ °--Pallidum, medial region	1.28886	0.0406351	1.24181	0.0344202	3.78895	1.36697	0.0149738	0.128221
¦ ¦ ¦ °--Medial septal complex	1.27642	1.29523	1.27283	1.39091	1.26202	1.27949	1.31386	1.27712	1.24038	1.28032	1.24147	1.19923	1.22176	1.22611	1.19821	1.27501	1.29933	1.26778	1.24736		¦ ¦ ¦ °--Medial septal complex	1.28886	0.0406351	1.24181	0.0344202	3.78895	1.36697	0.0149738	0.128221
¦ ¦ °--Striatum	38.0623	35.7932	35.7462	37.7795	36.2435	34.996	38.0157	36.3229	37.4745	36.891	31.1591	35.7191	34.7629	32.9579	36.17	34.9202	33.88	34.0396	33.8525		¦ ¦ °--Striatum	36.7325	1.07312	34.1624	1.50208	7.52324	1.71104	0.000457937	0.0172796	*
¦ ¦ ¦--Striatum ventral region	8.39392	8.32448	8.088	8.45683	8.20141	7.93024	8.54163	8.57984	8.52038	8.35712	7.71482	8.06752	7.71686	7.71917	8.57978	8.05574	7.94944	8.184	7.90701		¦ ¦ ¦--Striatum ventral region	8.33939	0.210402	7.98826	0.280176	4.39553	1.25323	0.00636548	0.0693011	-
¦ ¦ ¦ ¦--Fundus of striatum	0.186432	0.173632	0.163712	0.1856	0.185728	0.16544	0.1888	0.187072	0.184512	0.194368	0.13632	0.187008	0.152	0.143232	0.191232	0.176192	0.166976	0.153856	0.198272		¦ ¦ ¦ ¦--Fundus of striatum	0.18153	0.0102969	0.167232	0.0222301	8.54956	0.643165	0.0846153	0.275512
¦ ¦ ¦ ¦--Nucleus accumbens	4.81376	4.76205	4.52762	4.82304	4.61293	4.48544	4.83789	4.75046	4.80691	4.56902	4.07622	4.61798	4.37261	4.45293	4.87648	4.50995	4.45434	4.52416	4.44922		¦ ¦ ¦ ¦--Nucleus accumbens	4.69891	0.135563	4.48154	0.210941	4.85031	1.03047	0.0151295	0.0823067	-
¦ ¦ ¦ °--Olfactory tubercle	3.39373	3.3888	3.39667	3.44819	3.40275	3.27936	3.51494	3.6423	3.52896	3.59373	3.50227	3.26253	3.19226	3.12301	3.51206	3.3696	3.32813	3.50598	3.25952		¦ ¦ ¦ °--Olfactory tubercle	3.45894	0.109747	3.33948	0.144004	3.57719	0.829559	0.0564584	0.19849
¦ ¦ ¦--Lateral septal complex	3.53222	3.37165	3.24486	3.52762	3.42778	3.20646	3.53062	3.35155	3.42483	3.40749	2.95834	3.14906	3.1481	3.15392	3.2137	3.29734	3.23712	3.17773	3.19834		¦ ¦ ¦--Lateral septal complex	3.40251	0.113963	3.1704	0.0931872	7.321	2.49074	0.000158346	0.00705634	**
¦ ¦ ¦--Striatum dorsal region	25.0465	23.0415	23.3905	24.7283	23.4404	22.8764	24.7494	23.1915	24.3372	23.9148	19.5229	23.5378	22.8973	21.0817	23.2397	22.3617	21.551	21.556	21.6938		¦ ¦ ¦--Striatum dorsal region	23.8717	0.793236	21.938	1.23868	8.81426	1.56107	0.000751535	0.0206441	*
¦ ¦ ¦ °--Caudoputamen	25.0465	23.0415	23.3905	24.7283	23.4404	22.8764	24.7494	23.1915	24.3372	23.9148	19.5229	23.5378	22.8973	21.0817	23.2397	22.3617	21.551	21.556	21.6938		¦ ¦ ¦ °--Caudoputamen	23.8717	0.793236	21.938	1.23868	8.81426	1.56107	0.000751535	0.0206441	*
¦ ¦ °--Striatum-like amygdalar nuclei	1.08966	1.05562	1.02285	1.06675	1.17395	0.982848	1.19398	1.2	1.19206	1.21158	0.963008	0.964736	1.00064	1.00314	1.13683	1.20538	1.14246	1.12186	1.05344		¦ ¦ °--Striatum-like amygdalar nuclei	1.11893	0.0846588	1.06572	0.0884958	4.99289	0.601275	0.198186	0.300664
¦ ¦ °--Medial amygdalar nucleus	1.08966	1.05562	1.02285	1.06675	1.17395	0.982848	1.19398	1.2	1.19206	1.21158	0.963008	0.964736	1.00064	1.00314	1.13683	1.20538	1.14246	1.12186	1.05344		¦ ¦ °--Medial amygdalar nucleus	1.11893	0.0846588	1.06572	0.0884958	4.99289	0.601275	0.198186	0.300664
¦ ¦--Brain stem	114.008	114.18	107.562	117.802	109.695	109.064	115.165	115.866	114.364	117.659	103.802	104.617	108.34	107.534	107.098	109.178	112.944	110.847	111.367		¦ ¦--Brain stem	113.537	3.57537	108.414	3.04027	4.72488	1.68486	0.00384951	0.0143713	*
¦ ¦ ¦--Midbrain	34.1564	34.3103	33.0317	36.2002	33.5135	32.8008	34.8223	35.6473	35.0331	36.2576	30.5223	33.6576	33.6815	32.7042	33.7583	34.1437	34.6593	32.8657	34.2981		¦ ¦ ¦--Midbrain	34.5773	1.23805	33.3656	1.23792	3.63155	0.978812	0.0480597	0.122888
¦ ¦ ¦ ¦--Midbrain, sensory related	14.803	15.2006	14.4487	16.18	14.6028	14.1609	15.0596	15.8875	15.1256	16.2337	13.5745	14.6451	14.8731	14.4801	14.8514	15.2209	15.458	14.5471	15.2303		¦ ¦ ¦ ¦--Midbrain, sensory related	15.1703	0.720848	14.7645	0.557229	2.74826	0.728186	0.19137	0.305884
¦ ¦ ¦ ¦ ¦--Inferior colliculus	5.58029	6.00486	5.3993	6.34861	5.34432	5.32333	5.73363	6.1895	5.67808	6.3801	5.25594	5.31808	5.62042	5.59616	5.61171	5.76006	5.99149	5.60077	5.88864		¦ ¦ ¦ ¦ ¦--Inferior colliculus	5.7982	0.407444	5.62703	0.238236	3.04197	0.7185	0.286452	0.40781
¦ ¦ ¦ ¦ °--Superior colliculus, sensory related	9.22272	9.19578	9.04941	9.83142	9.2585	8.83757	9.32595	9.69805	9.44749	9.85363	8.31853	9.32698	9.25267	8.88397	9.23968	9.4608	9.4665	8.94637	9.34163		¦ ¦ ¦ ¦ °--Superior colliculus, sensory related	9.37205	0.335505	9.13746	0.368368	2.56738	0.636844	0.164387	0.291249
¦ ¦ ¦ ¦--Midbrain, behavioral state related	0.267264	0.2592	0.27296	0.282944	0.276608	0.27744	0.28128	0.297856	0.292672	0.294592	0.238272	0.298432	0.28512	0.266688	0.275392	0.280448	0.313536	0.278656	0.284352		¦ ¦ ¦ ¦--Midbrain, behavioral state related	0.280282	0.0123122	0.2801	0.02077	0.0649928	0.00876478	0.981493	0.980786
¦ ¦ ¦ ¦ °--Midbrain raphe nuclei	0.267264	0.2592	0.27296	0.282944	0.276608	0.27744	0.28128	0.297856	0.292672	0.294592	0.238272	0.298432	0.28512	0.266688	0.275392	0.280448	0.313536	0.278656	0.284352		¦ ¦ ¦ ¦ °--Midbrain raphe nuclei	0.280282	0.0123122	0.2801	0.02077	0.0649928	0.00876478	0.981493	0.980786
¦ ¦ ¦ ¦ °--Interpeduncular nucleus	0.267264	0.2592	0.27296	0.282944	0.276608	0.27744	0.28128	0.297856	0.292672	0.294592	0.238272	0.298432	0.28512	0.266688	0.275392	0.280448	0.313536	0.278656	0.284352		¦ ¦ ¦ ¦ °--Interpeduncular nucleus	0.280282	0.0123122	0.2801	0.02077	0.0649928	0.00876478	0.981493	0.980786
¦ ¦ ¦ ¦--Midbrain-other	14.9205	14.735	14.4231	15.336	14.5928	14.3655	15.2995	15.2391	15.4314	15.3188	13.0389	14.8984	14.5635	13.9969	14.6603	14.5521	14.6018	14.0721	14.7317		¦ ¦ ¦ ¦--Midbrain-other	14.9662	0.410119	14.3462	0.571545	4.32145	1.08472	0.0140011	0.0968513	-
¦ ¦ ¦ °--Midbrain, motor related	4.16557	4.11552	3.88691	4.40122	4.04128	3.99693	4.18195	4.22278	4.18349	4.41043	3.67066	3.81568	3.95987	3.96045	3.9712	4.09024	4.28595	3.96774	4.05171		¦ ¦ ¦ °--Midbrain, motor related	4.16061	0.164366	3.97483	0.171162	4.67376	1.08537	0.0274262	0.0823067	-
¦ ¦ ¦ °--Periaqueductal gray	4.16557	4.11552	3.88691	4.40122	4.04128	3.99693	4.18195	4.22278	4.18349	4.41043	3.67066	3.81568	3.95987	3.96045	3.9712	4.09024	4.28595	3.96774	4.05171		¦ ¦ ¦ °--Periaqueductal gray	4.16061	0.164366	3.97483	0.171162	4.67376	1.08537	0.0274262	0.0823067	-
¦ ¦ ¦--Hindbrain	48.4513	49.4573	45.1033	49.7798	46.298	46.7681	49.0667	49.4395	48.166	50.0227	46.0144	41.0081	44.4728	46.1533	43.2922	45.4136	48.3013	48.452	47.2575		¦ ¦ ¦--Hindbrain	48.2552	1.66592	45.5961	2.40763	5.83185	1.10445	0.0116764	0.0429336	*
¦ ¦ ¦ ¦--Medulla	28.5755	29.5192	26.4685	29.4175	27.3038	27.6193	29.1963	29.5473	28.338	29.89	28.287	23.7704	26.0165	27.3414	25.7325	26.7615	28.6152	29.0075	27.9755		¦ ¦ ¦ ¦--Medulla	28.5875	1.13934	27.0564	1.67317	5.65909	0.91512	0.0308816	0.0971967	-
¦ ¦ ¦ ¦ ¦--Medulla, sensory related	0.264064	0.249792	0.213824	0.271104	0.234048	0.236672	0.272512	0.251968	0.234752	0.259392	0.256896	0.179072	0.179584	0.262272	0.182528	0.22656	0.255104	0.26048	0.24256		¦ ¦ ¦ ¦ ¦--Medulla, sensory related	0.248813	0.01886	0.227228	0.0367655	9.49897	0.587082	0.120194	0.297034
¦ ¦ ¦ ¦ ¦ °--Dorsal column nuclei	0.264064	0.249792	0.213824	0.271104	0.234048	0.236672	0.272512	0.251968	0.234752	0.259392	0.256896	0.179072	0.179584	0.262272	0.182528	0.22656	0.255104	0.26048	0.24256		¦ ¦ ¦ ¦ ¦ °--Dorsal column nuclei	0.248813	0.01886	0.227228	0.0367655	9.49897	0.587082	0.120194	0.297034
¦ ¦ ¦ ¦ ¦ °--Cuneate nucleus	0.264064	0.249792	0.213824	0.271104	0.234048	0.236672	0.272512	0.251968	0.234752	0.259392	0.256896	0.179072	0.179584	0.262272	0.182528	0.22656	0.255104	0.26048	0.24256		¦ ¦ ¦ ¦ ¦ °--Cuneate nucleus	0.248813	0.01886	0.227228	0.0367655	9.49897	0.587082	0.120194	0.297034
¦ ¦ ¦ ¦ ¦--Medulla, motor related	0.338752	0.30432	0.334016	0.308096	0.282816	0.344256	0.303488	0.339328	0.419584	0.344256	0.331648	0.239168	0.362624	0.336064	0.31872	0.288832	0.343424	0.411904	0.328064		¦ ¦ ¦ ¦ ¦--Medulla, motor related	0.331891	0.0374821	0.328939	0.047511	0.897594	0.0621442	0.881591	0.906976
¦ ¦ ¦ ¦ ¦ °--Inferior olivary complex	0.338752	0.30432	0.334016	0.308096	0.282816	0.344256	0.303488	0.339328	0.419584	0.344256	0.331648	0.239168	0.362624	0.336064	0.31872	0.288832	0.343424	0.411904	0.328064		¦ ¦ ¦ ¦ ¦ °--Inferior olivary complex	0.331891	0.0374821	0.328939	0.047511	0.897594	0.0621442	0.881591	0.906976
¦ ¦ ¦ ¦ °--Medulla-other	27.9727	28.9651	25.9207	28.8383	26.7869	27.0384	28.6203	28.956	27.6837	29.2863	27.6985	23.3522	25.4743	26.7431	25.2312	26.2461	28.0167	28.3351	27.4049		¦ ¦ ¦ ¦ °--Medulla-other	28.0068	1.12583	26.5002	1.60535	5.68528	0.938493	0.0287552	0.0968513	-
¦ ¦ ¦ °--Pons	19.8757	19.9381	18.6348	20.3623	18.9942	19.1487	19.8704	19.8922	19.828	20.1327	17.7274	17.2376	18.4563	18.8118	17.5597	18.6522	19.6861	19.4445	19.2821		¦ ¦ ¦ °--Pons	19.6677	0.549964	18.5397	0.872731	6.08397	1.29244	0.0033414	0.0157481	*
¦ ¦ ¦ ¦--Pons-other	18.2515	18.3452	17.2324	18.7596	17.5517	17.6671	18.3306	18.3775	18.362	18.5568	16.2347	15.9611	17.085	17.2731	16.1317	17.2179	18.223	17.8199	17.7363		¦ ¦ ¦ ¦--Pons-other	18.1434	0.488476	17.0759	0.806727	6.252	1.32335	0.00255605	0.0143713	*
¦ ¦ ¦ ¦--Pons, behavioral state related	0.840576	0.793472	0.67872	0.79168	0.692544	0.731456	0.739456	0.718336	0.712512	0.766336	0.784512	0.63008	0.672768	0.761408	0.631552	0.699072	0.693184	0.847424	0.76128		¦ ¦ ¦ ¦--Pons, behavioral state related	0.746509	0.0507949	0.720142	0.0734113	3.6613	0.359162	0.371128	0.524381
¦ ¦ ¦ ¦ °--Pontine reticular nucleus	0.840576	0.793472	0.67872	0.79168	0.692544	0.731456	0.739456	0.718336	0.712512	0.766336	0.784512	0.63008	0.672768	0.761408	0.631552	0.699072	0.693184	0.847424	0.76128		¦ ¦ ¦ ¦ °--Pontine reticular nucleus	0.746509	0.0507949	0.720142	0.0734113	3.6613	0.359162	0.371128	0.524381
¦ ¦ ¦ °--Pons, sensory related	0.78368	0.799488	0.723648	0.811008	0.749888	0.750144	0.800384	0.796288	0.753472	0.809536	0.708096	0.6464	0.69856	0.777344	0.796544	0.735232	0.769856	0.777216	0.784512		¦ ¦ ¦ °--Pons, sensory related	0.777754	0.0307949	0.743751	0.0503012	4.57176	0.675977	0.0898445	0.153543
¦ ¦ ¦ °--Superior olivary complex	0.78368	0.799488	0.723648	0.811008	0.749888	0.750144	0.800384	0.796288	0.753472	0.809536	0.708096	0.6464	0.69856	0.777344	0.796544	0.735232	0.769856	0.777216	0.784512		¦ ¦ ¦ °--Superior olivary complex	0.777754	0.0307949	0.743751	0.0503012	4.57176	0.675977	0.0898445	0.153543
¦ ¦ °--Interbrain	31.3999	30.4119	29.4273	31.8222	29.8836	29.4951	31.2763	30.7796	31.1649	31.3793	27.2651	29.9512	30.1856	28.677	30.0473	29.6207	29.9837	29.5292	29.8111		¦ ¦ °--Interbrain	30.704	0.855456	29.4523	0.933459	4.24983	1.3409	0.00723067	0.0433134	*
¦ ¦ ¦--Hypothalamus	12.0928	11.4917	11.1076	11.9663	11.2718	11.0186	11.869	11.7441	11.5939	11.9386	11.0455	11.4465	11.1987	11.0614	11.5195	11.6074	11.6123	11.3824	11.3717		¦ ¦ ¦--Hypothalamus	11.6094	0.37771	11.3606	0.215795	2.19035	1.15311	0.100843	0.249004
¦ ¦ ¦ ¦--Hypothalamus-other	11.3811	10.7995	10.4097	11.214	10.6029	10.3445	11.1723	11.069	10.8838	11.2327	10.2103	10.8263	10.5379	10.4038	10.8816	10.9348	10.9006	10.6858	10.6911		¦ ¦ ¦ ¦--Hypothalamus-other	10.9109	0.363608	10.6747	0.248144	2.21316	0.952061	0.120555	0.272541
¦ ¦ ¦ °--Hypothalamic medial zone	0.71168	0.69216	0.69792	0.752384	0.668864	0.674112	0.696704	0.675136	0.710016	0.70592	0.8352	0.62016	0.6608	0.657536	0.637888	0.67264	0.711744	0.696576	0.680576		¦ ¦ ¦ °--Hypothalamic medial zone	0.69849	0.0243301	0.685902	0.0625879	1.83516	0.201115	0.56302	0.688055
¦ ¦ ¦ ¦--Mammillary body	0.518016	0.492224	0.494784	0.518592	0.461696	0.492544	0.514496	0.488256	0.506368	0.50272	0.642752	0.416576	0.471424	0.461504	0.395776	0.45024	0.470016	0.498048	0.49344		¦ ¦ ¦ ¦--Mammillary body	0.49897	0.0172114	0.477753	0.0702375	4.44094	0.302071	0.366623	0.511514
¦ ¦ ¦ °--Medial preoptic nucleus	0.193664	0.199936	0.203136	0.233792	0.207168	0.181568	0.182208	0.18688	0.203648	0.2032	0.192448	0.203584	0.189376	0.196032	0.242112	0.2224	0.241728	0.198528	0.187136		¦ ¦ ¦ °--Medial preoptic nucleus	0.19952	0.0152495	0.208149	0.021751	-4.14574	-0.396733	0.326636	0.489773
¦ ¦ °--Thalamus	19.3071	18.9202	18.3197	19.8559	18.6118	18.4765	19.4073	19.0355	19.571	19.4406	16.2197	18.5047	18.9869	17.6156	18.5278	18.0132	18.3714	18.1468	18.4394		¦ ¦ °--Thalamus	19.0946	0.507579	18.0917	0.798563	5.54309	1.25581	0.00419725	0.028992	*
¦ °--Cerebellum	42.8668	45.7507	41.378	47.2045	41.2854	41.019	44.1587	46.9414	42.5109	47.2496	46.6107	39.7423	42.6055	42.8575	40.0996	43.7548	44.7235	42.6808	43.9636		¦ °--Cerebellum	44.0365	2.56448	43.0043	2.145	2.40032	0.481231	0.357694	0.471284
¦ ¦--Cerebellar cortex	41.5952	44.3635	40.1339	45.7504	39.9793	39.7688	42.8269	45.4631	41.2393	45.7838	45.3035	38.2876	41.1796	41.5166	38.6496	42.3997	43.2822	41.3002	42.5774		¦ ¦--Cerebellar cortex	42.6904	2.47576	41.6107	2.18202	2.59482	0.494827	0.329767	0.440689
¦ ¦ ¦--Vermal regions	18.1637	19.2993	17.889	19.9946	17.3277	17.5874	18.7605	20.1372	18.2351	20.4164	19.153	16.6586	18.1468	18.2835	16.6604	18.3178	18.9755	17.9501	18.5163		¦ ¦ ¦--Vermal regions	18.7811	1.11888	18.0736	0.887287	3.91473	0.797409	0.148168	0.270081
¦ ¦ ¦ ¦--Lingula (I)	2.07578	1.98086	1.50323	1.78432	1.85466	1.72736	1.88698	1.82854	2.23558	1.84122	1.60422	1.9609	1.94259	1.8791	1.69395	1.95539	1.65888	1.63642	1.89907		¦ ¦ ¦ ¦--Lingula (I)	1.87185	0.198194	1.80339	0.151073	3.79622	0.453163	0.41309	0.552077
¦ ¦ ¦ ¦--Central lobule	1.67789	1.93453	1.87366	2.27942	1.63181	1.34445	2.03891	2.26874	1.53088	2.51795	2.25747	1.62195	1.95142	2.15328	2.04205	1.56115	2.39341	2.2103	1.95526		¦ ¦ ¦ ¦--Central lobule	1.90982	0.372403	2.01626	0.280188	-5.27869	-0.379859	0.49506	0.574821
¦ ¦ ¦ ¦--Culmen	5.21158	5.89491	5.42182	6.06778	5.15366	5.50182	5.44736	6.30874	5.36307	6.35053	5.56653	5.27635	5.49555	5.40877	5.328	5.61549	5.80621	5.34304	5.6167		¦ ¦ ¦ ¦--Culmen	5.67213	0.446002	5.49518	0.172308	3.22002	1.02692	0.28034	0.400978
¦ ¦ ¦ ¦ ¦--Culmen-other	3.66208	4.3289	3.84621	4.33274	3.68397	3.9248	3.85338	4.52198	3.73325	4.44314	4.0256	3.62304	3.91962	3.77939	3.91155	4.01939	4.04774	3.79411	3.85453		¦ ¦ ¦ ¦ ¦--Culmen-other	4.03304	0.335465	3.88611	0.139272	3.78103	1.05502	0.239108	0.360382
¦ ¦ ¦ ¦ °--Lobules IV-V	1.5495	1.56602	1.57562	1.73504	1.4697	1.57702	1.59398	1.78675	1.62982	1.90739	1.54093	1.65331	1.57594	1.62938	1.41645	1.5961	1.75846	1.54893	1.76218		¦ ¦ ¦ ¦ °--Lobules IV-V	1.63908	0.131258	1.60907	0.108834	1.86511	0.275749	0.597002	0.70463
¦ ¦ ¦ ¦--Declive (VI)	2.42586	2.728	2.51789	2.76211	2.49286	2.55866	2.45069	2.57664	2.61261	2.56525	2.83008	2.30042	2.60474	2.44454	2.29146	2.53485	2.56282	2.36794	2.53715		¦ ¦ ¦ ¦--Declive (VI)	2.56906	0.109317	2.49711	0.169642	2.8812	0.424108	0.28209	0.386897
¦ ¦ ¦ ¦--Folium-tuber vermis (VII)	1.02419	1.00915	0.957696	1.01978	0.900032	1.02669	1.01792	0.98912	1.05472	1.04141	1.16493	0.753984	0.909632	0.893824	0.762176	1.11616	0.877952	0.91744	1.0057		¦ ¦ ¦ ¦--Folium-tuber vermis (VII)	1.00407	0.0453851	0.933532	0.141068	7.55603	0.500029	0.151595	0.266917
¦ ¦ ¦ ¦--Pyramus (VIII)	1.64243	1.68134	1.50963	1.72768	1.38944	1.64704	1.63309	1.61747	1.52243	1.6688	1.69632	1.25254	1.5191	1.57536	1.15795	1.5488	1.46042	1.5751	1.5641		¦ ¦ ¦ ¦--Pyramus (VIII)	1.60394	0.100791	1.4833	0.171028	8.13298	0.705362	0.0748587	0.145385
¦ ¦ ¦ ¦--Uvula (IX)	2.64205	2.63309	2.67091	2.89926	2.50355	2.45274	2.76563	3.07027	2.51072	2.88333	2.73965	2.31872	2.47322	2.5991	2.24454	2.75693	2.8288	2.70272	2.68		¦ ¦ ¦ ¦--Uvula (IX)	2.70316	0.199684	2.59374	0.204517	4.21834	0.534981	0.254631	0.392402
¦ ¦ ¦ °--Nodulus (X)	1.46394	1.43738	1.43411	1.45421	1.40166	1.32864	1.51994	1.4777	1.40512	1.5479	1.29382	1.17376	1.25056	1.32947	1.14022	1.22899	1.38701	1.19718	1.2583		¦ ¦ ¦ °--Nodulus (X)	1.44706	0.0622355	1.25104	0.0775897	15.6688	2.5264	1.16692e-05	0.00227495	**
¦ ¦ °--Hemispheric regions	23.4315	25.0643	22.245	25.7558	22.6517	22.1814	24.0664	25.3259	23.0042	25.3674	26.1505	21.629	23.0328	23.2331	21.9892	24.0819	24.3067	23.3501	24.0611		¦ ¦ °--Hemispheric regions	23.9094	1.38588	23.5372	1.34219	1.5813	0.277302	0.560838	0.656555
¦ ¦ ¦--Simple lobule	4.35072	4.92595	4.19181	5.08218	4.21638	4.05517	4.49235	5.00013	4.53344	4.7776	5.05229	4.27987	4.68474	4.60422	4.18522	4.67622	5.00947	4.82797	4.67731		¦ ¦ ¦--Simple lobule	4.56257	0.365932	4.66637	0.291134	-2.22433	-0.35652	0.506447	0.615037
¦ ¦ ¦--Ansiform lobule	8.59514	8.95776	8.27667	8.832	8.62131	8.32486	9.01741	8.99302	8.60013	9.20173	9.22624	7.71469	8.04371	8.13459	7.77882	8.56909	7.94918	7.91213	8.30323		¦ ¦ ¦--Ansiform lobule	8.742	0.307618	8.1813	0.47227	6.8535	1.18726	0.00651731	0.0230168	*
¦ ¦ ¦ ¦--Crus 1	4.64435	4.67398	4.54221	4.7865	4.65843	4.49146	4.94003	4.77094	4.77683	4.91226	4.71552	3.98566	4.17293	4.29101	3.96851	4.45805	4.3655	4.15834	4.27789		¦ ¦ ¦ ¦--Crus 1	4.7197	0.145715	4.26593	0.233709	10.6369	1.94158	8.21671e-05	0.00227495	**
¦ ¦ ¦ °--Crus 2	3.95078	4.28378	3.73446	4.0455	3.96288	3.83341	4.07738	4.22208	3.8233	4.28947	4.51072	3.72902	3.87078	3.84358	3.8103	4.11104	3.58368	3.75379	4.02534		¦ ¦ ¦ °--Crus 2	4.0223	0.197206	3.91536	0.272455	2.7313	0.392507	0.337117	0.488948
¦ ¦ ¦--Paramedian lobule	3.87974	4.26106	3.52173	4.42816	3.42483	3.79763	3.7833	4.32621	3.89965	4.21146	4.89325	3.54182	4.09466	4.11526	3.63558	4.00269	4.12947	4.17626	4.06592		¦ ¦ ¦--Paramedian lobule	3.95338	0.342031	4.07277	0.381999	-2.93147	-0.312545	0.481894	0.569345
¦ ¦ ¦--Copula pyramidis	2.59904	2.42899	2.26867	2.59917	2.18579	2.52378	2.39891	2.49779	2.1936	2.41446	2.81357	1.88352	2.34355	2.46784	1.98253	2.2999	2.29888	2.57331	2.56371		¦ ¦ ¦--Copula pyramidis	2.41102	0.152657	2.35854	0.291863	2.22535	0.17983	0.624239	0.691237
¦ ¦ ¦--Flocculus	0.947264	1.05235	0.91136	1.08378	0.93088	0.884928	0.981888	1.15283	0.975424	1.07917	1.0775	0.897088	1.00262	1.08358	0.944192	1.06042	1.09875	1.03443	1.13133		¦ ¦ ¦--Flocculus	0.999987	0.0875428	1.03666	0.0761955	-3.53739	-0.48127	0.346322	0.471219
¦ ¦ °--Paraflocculus	3.05958	3.43814	3.07475	3.73056	3.27245	2.59507	3.39251	3.3559	2.80192	3.68301	3.08762	3.312	2.86349	2.82765	3.46291	3.4736	3.82093	2.82598	3.31962		¦ ¦ °--Paraflocculus	3.24039	0.36234	3.22153	0.345799	0.585372	0.0545345	0.909225	0.938219
¦ °--Cerebellar nuclei	1.27155	1.3872	1.24403	1.45408	1.30611	1.25018	1.33178	1.47827	1.27162	1.46579	1.3072	1.45472	1.42592	1.34093	1.44998	1.35507	1.44134	1.38054	1.38618		¦ °--Cerebellar nuclei	1.34606	0.0928997	1.39354	0.0526642	-3.40731	-0.901605	0.195238	0.3656
¦ ¦--Dentate nucleus	0.355136	0.384384	0.34976	0.401408	0.353536	0.363392	0.369792	0.39872	0.347136	0.389888	0.357056	0.398528	0.409344	0.373376	0.372992	0.384192	0.387648	0.378624	0.380544		¦ ¦--Dentate nucleus	0.371315	0.0207219	0.382478	0.0151936	-2.9186	-0.734721	0.202541	0.356697
¦ ¦--Interposed nucleus	0.4416	0.488832	0.440128	0.507648	0.46176	0.449536	0.46304	0.537024	0.451264	0.515008	0.459648	0.548992	0.498176	0.471296	0.548864	0.476352	0.505536	0.489792	0.505536		¦ ¦--Interposed nucleus	0.475584	0.0342591	0.500466	0.0315559	-4.97172	-0.788498	0.119317	0.289407
¦ °--Fastigial nucleus	0.474816	0.513984	0.454144	0.545024	0.490816	0.437248	0.498944	0.542528	0.473216	0.560896	0.490496	0.5072	0.5184	0.496256	0.528128	0.494528	0.54816	0.512128	0.500096		¦ °--Fastigial nucleus	0.499162	0.04111	0.510599	0.0186121	-2.24002	-0.61452	0.454531	0.584139
¦--fiber tracts	48.703	47.7713	44.7466	48.7329	46.2446	44.7158	48.474	48.881	47.7436	49.0436	42.3077	46.1151	45.5924	43.6438	43.5445	45.2299	45.5597	45.8649	45.4011		¦--fiber tracts	47.5056	1.67491	44.8066	1.31047	6.02387	2.05963	0.00120518	0.0189568	*
¦ ¦--cranial nerves	7.29811	7.36179	6.7223	7.25094	7.12077	6.90413	7.49882	7.44026	7.51597	7.67418	6.62285	7.24128	6.85798	6.83974	6.81658	6.87718	7.06182	7.47162	7.04819		¦ ¦--cranial nerves	7.27873	0.292522	6.98192	0.255113	4.25112	1.16344	0.0314657	0.0821262	-
¦ ¦ ¦--olfactory nerve	2.52064	2.62323	2.34106	2.63731	2.55738	2.36051	2.60109	2.70541	2.61299	2.75206	2.36531	2.55456	2.49645	2.40397	2.46195	2.53216	2.51776	2.63174	2.488		¦ ¦ ¦--olfactory nerve	2.57117	0.13356	2.49466	0.0793672	3.06704	0.964026	0.153264	0.277588
¦ ¦ ¦ ¦--anterior commissure, olfactory limb	1.00915	1.11552	0.94176	1.10458	1.05766	0.920384	1.07475	1.06394	1.0583	1.13446	0.915776	1.0585	1.01805	0.996032	0.932928	1.01939	1.02976	1.04198	1.01894		¦ ¦ ¦ ¦--anterior commissure, olfactory limb	1.04805	0.0710922	1.00348	0.0482566	4.4412	0.923538	0.132667	0.272541
¦ ¦ ¦ °--lateral olfactory tract, general	1.51149	1.50771	1.3993	1.53274	1.49971	1.44013	1.52634	1.64147	1.55469	1.6176	1.44954	1.49606	1.4784	1.40794	1.52902	1.51277	1.488	1.58976	1.46906		¦ ¦ ¦ °--lateral olfactory tract, general	1.52312	0.0723984	1.49117	0.0511942	2.14229	0.624001	0.287438	0.39434
¦ ¦ ¦--facial nerve	0.227264	0.234368	0.201664	0.230976	0.216704	0.198912	0.227008	0.2336	0.225408	0.2256	0.208896	0.173376	0.188032	0.21696	0.171136	0.205824	0.2384	0.238912	0.225472		¦ ¦ ¦--facial nerve	0.22215	0.0125605	0.207445	0.0255552	7.08865	0.575425	0.123881	0.249004
¦ ¦ ¦--dorsal roots	2.74528	2.74214	2.55642	2.59347	2.59597	2.67725	2.81344	2.66822	2.88608	2.8199	2.48531	2.70547	2.4231	2.55539	2.54528	2.41984	2.5991	2.83501	2.57613		¦ ¦ ¦--dorsal roots	2.70982	0.110075	2.57163	0.133025	5.37368	1.03883	0.0240469	0.0971967	-
¦ ¦ ¦ °--cervicothalamic tract	2.74528	2.74214	2.55642	2.59347	2.59597	2.67725	2.81344	2.66822	2.88608	2.8199	2.48531	2.70547	2.4231	2.55539	2.54528	2.41984	2.5991	2.83501	2.57613		¦ ¦ ¦ °--cervicothalamic tract	2.70982	0.110075	2.57163	0.133025	5.37368	1.03883	0.0240469	0.0971967	-
¦ ¦ ¦ °--medial lemniscus	2.74528	2.74214	2.55642	2.59347	2.59597	2.67725	2.81344	2.66822	2.88608	2.8199	2.48531	2.70547	2.4231	2.55539	2.54528	2.41984	2.5991	2.83501	2.57613		¦ ¦ ¦ °--medial lemniscus	2.70982	0.110075	2.57163	0.133025	5.37368	1.03883	0.0240469	0.0971967	-
¦ ¦ ¦--optic nerve	1.65037	1.61242	1.4647	1.62054	1.6025	1.50662	1.70298	1.67501	1.62342	1.71078	1.43264	1.65792	1.59488	1.51558	1.49805	1.57638	1.56102	1.63008	1.60966		¦ ¦ ¦--optic nerve	1.61693	0.0791116	1.56402	0.0710086	3.38291	0.745114	0.145127	0.382156
¦ ¦ ¦ °--optic tract	1.65037	1.61242	1.4647	1.62054	1.6025	1.50662	1.70298	1.67501	1.62342	1.71078	1.43264	1.65792	1.59488	1.51558	1.49805	1.57638	1.56102	1.63008	1.60966		¦ ¦ ¦ °--optic tract	1.61693	0.0791116	1.56402	0.0710086	3.38291	0.745114	0.145127	0.382156
¦ ¦ °--oculomotor nerve	0.15456	0.149632	0.158464	0.16864	0.148224	0.160832	0.154304	0.158016	0.168064	0.165824	0.130688	0.149952	0.15552	0.14784	0.14016	0.142976	0.145536	0.135872	0.148928		¦ ¦ °--oculomotor nerve	0.158656	0.00723209	0.144164	0.00765142	10.0528	1.89409	0.000547345	0.0181258	*
¦ ¦ °--posterior commissure	0.15456	0.149632	0.158464	0.16864	0.148224	0.160832	0.154304	0.158016	0.168064	0.165824	0.130688	0.149952	0.15552	0.14784	0.14016	0.142976	0.145536	0.135872	0.148928		¦ ¦ °--posterior commissure	0.158656	0.00723209	0.144164	0.00765142	10.0528	1.89409	0.000547345	0.0181258	*
¦ ¦--medial forebrain bundle system	8.55821	7.75443	7.43968	8.0009	7.88307	7.49574	8.15021	7.91104	7.96954	8.11142	6.71725	8.07174	7.55866	7.05702	7.44723	7.64192	7.5024	7.21242	7.44806		¦ ¦--medial forebrain bundle system	7.92742	0.324029	7.4063	0.382194	7.03622	1.36351	0.0050627	0.0823067	-
¦ ¦ ¦--cerebrum related	7.19142	6.48218	6.18304	6.65581	6.6057	6.25632	6.82144	6.61267	6.67334	6.78266	5.63059	6.89011	6.31917	5.87366	6.26125	6.40608	6.22944	6.01594	6.22291		¦ ¦ ¦--cerebrum related	6.62646	0.28669	6.20546	0.353977	6.78429	1.18933	0.0107912	0.133917
¦ ¦ ¦ ¦--anterior commissure, temporal limb	0.579904	0.513792	0.49216	0.531456	0.534656	0.474496	0.58016	0.534592	0.56416	0.517184	0.419264	0.465024	0.45248	0.426496	0.452096	0.486784	0.457408	0.48096	0.441792		¦ ¦ ¦ ¦--anterior commissure, temporal limb	0.532256	0.0351297	0.453589	0.0225036	17.3431	3.49574	2.43462e-05	0.00407752	**
¦ ¦ ¦ ¦--fornix system	4.58541	4.06202	3.91411	4.22374	4.11776	3.95053	4.28173	4.13395	4.20774	4.27782	3.57939	4.46784	4.05453	3.74656	3.98086	4.05914	4.03328	3.79981	3.98029		¦ ¦ ¦ ¦--fornix system	4.17548	0.191492	3.96686	0.249635	5.25924	0.835727	0.055395	0.277588
¦ ¦ ¦ ¦ ¦--fimbria	3.89434	3.40429	3.27693	3.52704	3.46502	3.31264	3.59373	3.44346	3.55686	3.57837	2.98886	3.80186	3.40582	3.11398	3.32806	3.39565	3.35597	3.15309	3.3321		¦ ¦ ¦ ¦ ¦--fimbria	3.50527	0.174025	3.31949	0.230957	5.59662	0.804388	0.0624945	0.277588
¦ ¦ ¦ ¦ °--dorsal fornix	0.691072	0.657728	0.637184	0.696704	0.652736	0.637888	0.688	0.690496	0.65088	0.699456	0.590528	0.665984	0.648704	0.632576	0.6528	0.663488	0.677312	0.64672	0.648192		¦ ¦ ¦ ¦ °--dorsal fornix	0.670214	0.0251456	0.647367	0.0249626	3.52926	0.915263	0.0636081	0.313967
¦ ¦ ¦ ¦--stria terminalis	1.10586	0.953152	0.908096	1.00397	1.05382	0.951616	1.07507	1.00352	1.02925	1.05139	0.807616	1.04544	0.948288	0.876864	0.940032	0.95616	0.935744	0.904896	0.913728		¦ ¦ ¦ ¦--stria terminalis	1.01357	0.0618264	0.925419	0.0642127	9.52604	1.37287	0.00727994	0.0821262	-
¦ ¦ ¦ °--cingulum bundle	0.920256	0.953216	0.868672	0.89664	0.899456	0.87968	0.88448	0.940608	0.872192	0.936256	0.82432	0.911808	0.863872	0.823744	0.888256	0.904	0.803008	0.830272	0.887104		¦ ¦ ¦ °--cingulum bundle	0.905146	0.0304796	0.859598	0.0401342	5.29868	1.13488	0.0122015	0.158853
¦ ¦ °--hypothalamus related	1.36678	1.27226	1.25664	1.34509	1.27738	1.23942	1.32877	1.29837	1.29619	1.32877	1.08666	1.18163	1.23949	1.18336	1.18598	1.23584	1.27296	1.19648	1.22515		¦ ¦ °--hypothalamus related	1.30097	0.0408074	1.20084	0.0529897	8.33811	1.88956	0.000232779	0.00407752	**
¦ ¦ ¦--epithalamus related	1.09587	1.00787	0.97184	1.06048	0.999872	0.966976	1.03757	1.01882	1.00838	1.05107	0.85792	0.924096	0.979712	0.939072	0.922432	0.972032	1.01094	0.943104	0.96896		¦ ¦ ¦--epithalamus related	1.02188	0.0400744	0.946475	0.0438844	7.96646	1.71816	0.00111343	0.00709961	**
¦ ¦ ¦ ¦--fasciculus retroflexus	0.275776	0.264896	0.263296	0.2784	0.268992	0.266496	0.280448	0.270848	0.274048	0.272896	0.222528	0.243968	0.267328	0.24128	0.251776	0.264256	0.274944	0.248448	0.26336		¦ ¦ ¦ ¦--fasciculus retroflexus	0.27161	0.00574413	0.253099	0.016165	7.31372	1.14512	0.00341046	0.0143933	*
¦ ¦ ¦ ¦--habenular commissure	0.047424	0.032384	0.028416	0.031744	0.028352	0.028608	0.028352	0.025536	0.028864	0.030016	0.027264	0.024192	0.024512	0.03168	0.021504	0.024512	0.031744	0.028928	0.027072		¦ ¦ ¦ ¦--habenular commissure	0.0309696	0.00609204	0.0268231	0.00350695	15.4586	1.18236	0.0913833	0.225477
¦ ¦ ¦ °--stria medullaris	0.772672	0.710592	0.680128	0.750336	0.702528	0.671872	0.728768	0.722432	0.705472	0.74816	0.608128	0.655936	0.687872	0.666112	0.649152	0.683264	0.704256	0.665728	0.678528		¦ ¦ ¦ °--stria medullaris	0.719296	0.0317566	0.666553	0.0276779	7.91282	1.9056	0.0013166	0.00875976	**
¦ ¦ °--mammillary related	0.270912	0.264384	0.2848	0.284608	0.277504	0.272448	0.2912	0.279552	0.287808	0.277696	0.228736	0.257536	0.259776	0.244288	0.263552	0.263808	0.262016	0.253376	0.256192		¦ ¦ °--mammillary related	0.279091	0.00828414	0.254364	0.0113696	9.721	2.1748	4.2389e-05	0.00444231	**
¦ ¦ °--mammilothalmic tract	0.270912	0.264384	0.2848	0.284608	0.277504	0.272448	0.2912	0.279552	0.287808	0.277696	0.228736	0.257536	0.259776	0.244288	0.263552	0.263808	0.262016	0.253376	0.256192		¦ ¦ °--mammilothalmic tract	0.279091	0.00828414	0.254364	0.0113696	9.721	2.1748	4.2389e-05	0.00444231	**
¦ ¦--cerebellum related fiber tracts	11.5621	12.188	10.9398	12.4264	11.1485	11.0028	11.4006	12.4337	11.4637	12.1705	11.4321	10.8945	11.4468	11.4937	10.5485	11.4269	11.8557	11.7279	11.8389		¦ ¦--cerebellum related fiber tracts	11.6736	0.582253	11.4072	0.433111	2.33515	0.615029	0.278126	0.378517
¦ ¦ ¦--cerebellar peduncles	3.21114	3.35565	2.98445	3.30125	3.04954	3.0999	3.15123	3.2489	3.24134	3.20608	3.03232	2.91558	3.01126	3.12806	2.79091	3.0999	3.2311	3.23059	3.22086		¦ ¦ ¦--cerebellar peduncles	3.18495	0.11449	3.0734	0.15218	3.62941	0.732989	0.086773	0.156868
¦ ¦ ¦ ¦--inferior cerebellar peduncle	0.811456	0.886336	0.756992	0.892928	0.775104	0.792192	0.804992	0.844224	0.810496	0.84704	0.815552	0.737408	0.746432	0.81344	0.701888	0.810368	0.844224	0.85696	0.849152		¦ ¦ ¦ ¦--inferior cerebellar peduncle	0.822176	0.0448913	0.797269	0.0553311	3.124	0.450138	0.294144	0.425034
¦ ¦ ¦ ¦--middle cerebellar peduncle	1.31693	1.35763	1.17651	1.28358	1.2039	1.24947	1.22144	1.26406	1.3015	1.25229	1.20288	1.07866	1.2055	1.27219	1.06682	1.20499	1.25946	1.31853	1.30086		¦ ¦ ¦ ¦--middle cerebellar peduncle	1.26273	0.054536	1.21221	0.0895498	4.16784	0.564189	0.15104	0.272541
¦ ¦ ¦ °--superior cerebelar peduncles	1.08275	1.11168	1.05094	1.12474	1.07053	1.05824	1.1248	1.14061	1.12934	1.10675	1.01389	1.09952	1.05933	1.04243	1.02221	1.08454	1.12742	1.0551	1.07085		¦ ¦ ¦ °--superior cerebelar peduncles	1.10004	0.0320338	1.06392	0.0363612	3.39467	0.993273	0.0342136	0.175192
¦ ¦ °--arbor vitae	8.35098	8.83232	7.95533	9.12512	8.09901	7.90285	8.24941	9.18483	8.22234	8.96442	8.39974	7.97894	8.43558	8.36563	7.75757	8.32704	8.62464	8.49728	8.61805		¦ ¦ °--arbor vitae	8.48866	0.489984	8.33383	0.288497	1.85783	0.536671	0.420029	0.516928
¦ ¦ ¦--trunk of arbor vita	4.15456	4.30342	3.86637	4.48941	4.00838	3.91526	4.02234	4.50445	4.00883	4.45952	4.13779	3.99834	4.1945	4.18989	3.85984	4.03674	4.34304	4.32365	4.32998		¦ ¦ ¦--trunk of arbor vita	4.17325	0.246445	4.15708	0.166997	0.388973	0.0968278	0.870587	0.906976
¦ ¦ ¦--lobule 1-2 white matter	0.10976	0.094656	0.06592	0.070336	0.094272	0.096128	0.0752	0.077632	0.119424	0.078784	0.060672	0.098048	0.079232	0.089344	0.061376	0.118656	0.068096	0.068032	0.082112		¦ ¦ ¦--lobule 1-2 white matter	0.0882112	0.017531	0.0806187	0.0190863	9.41784	0.3978	0.378628	0.504555
¦ ¦ ¦--lobule 3 white matter	0.160128	0.176896	0.167104	0.19744	0.155072	0.11168	0.18848	0.205056	0.142784	0.218752	0.17952	0.160704	0.1824	0.191552	0.177728	0.134784	0.197248	0.196864	0.189888		¦ ¦ ¦--lobule 3 white matter	0.172339	0.0319089	0.178965	0.020098	-3.70247	-0.329691	0.600203	0.695351
¦ ¦ ¦--trunk of lobules 1-3 white matter	0.14176	0.146688	0.11584	0.134272	0.134016	0.124224	0.130432	0.136896	0.13248	0.13824	0.126592	0.141824	0.132288	0.136768	0.108032	0.12768	0.124224	0.13792	0.141824		¦ ¦ ¦--trunk of lobules 1-3 white matter	0.133485	0.00872661	0.130795	0.0107276	2.05676	0.250768	0.554877	0.691237
¦ ¦ ¦--lobules 4-5 white matter	0.453952	0.524352	0.500224	0.558912	0.447104	0.51776	0.503296	0.591168	0.468864	0.567232	0.481472	0.464256	0.512128	0.474304	0.51392	0.53696	0.515456	0.48512	0.491392		¦ ¦ ¦--lobules 4-5 white matter	0.513286	0.048699	0.497223	0.0235932	3.2306	0.680845	0.382008	0.504555
¦ ¦ ¦--lobules 6-7 white matter	0.657216	0.721024	0.64224	0.752448	0.669696	0.670464	0.643136	0.699712	0.69248	0.66688	0.6528	0.624192	0.685824	0.662464	0.620928	0.694208	0.664768	0.64416	0.668864		¦ ¦ ¦--lobules 6-7 white matter	0.68153	0.0351595	0.657579	0.0250081	3.64229	0.957726	0.108827	0.248001
¦ ¦ ¦--lobule 8 white matter	0.151872	0.150464	0.143168	0.151104	0.129024	0.146496	0.14944	0.151104	0.146368	0.146368	0.138112	0.101824	0.133504	0.139392	0.091328	0.134272	0.141312	0.142784	0.131328		¦ ¦ ¦--lobule 8 white matter	0.146541	0.00676708	0.128206	0.0185005	14.3008	0.991031	0.00932197	0.0561055	-
¦ ¦ ¦--trunk of lobules 6-8 white matter	0.124032	0.114624	0.12576	0.105728	0.10848	0.102464	0.110656	0.116032	0.121472	0.101376	0.091328	0.086848	0.095936	0.098944	0.079168	0.101184	0.106304	0.101632	0.099328		¦ ¦ ¦--trunk of lobules 6-8 white matter	0.113062	0.00877509	0.0956302	0.00845713	18.2287	2.06124	0.000392996	0.00705634	**
¦ ¦ ¦--lobule 9 white matter	0.24384	0.256448	0.268032	0.298368	0.244992	0.2336	0.268608	0.294336	0.2688	0.29152	0.249408	0.229888	0.247232	0.244736	0.208	0.241664	0.272	0.246976	0.267584		¦ ¦ ¦--lobule 9 white matter	0.266854	0.0225752	0.245276	0.018958	8.7974	1.1382	0.0386229	0.0971967	-
¦ ¦ ¦--lobule 10 white matter	0.1024	0.107904	0.10624	0.106624	0.0928	0.09056	0.096256	0.09824	0.104064	0.103232	0.085824	0.088256	0.092224	0.087872	0.078912	0.092224	0.095872	0.078144	0.09216		¦ ¦ ¦--lobule 10 white matter	0.100832	0.00604756	0.0879431	0.0061184	14.6559	2.10658	0.000248085	0.00444231	**
¦ ¦ ¦--anterior lobule white matter	0.090624	0.082688	0.091328	0.094464	0.082496	0.086272	0.086912	0.096	0.092544	0.110144	0.083008	0.096896	0.086976	0.08704	0.081856	0.088512	0.09856	0.088256	0.09408		¦ ¦ ¦--anterior lobule white matter	0.0913472	0.00806496	0.0894649	0.00584457	2.10397	0.322061	0.571877	0.688055
¦ ¦ ¦--simple lobule white matter	0.341696	0.399616	0.340032	0.401792	0.331712	0.298368	0.335872	0.404288	0.351296	0.386944	0.3712	0.344448	0.376	0.356608	0.329792	0.37408	0.39648	0.372672	0.355328		¦ ¦ ¦--simple lobule white matter	0.359162	0.0364947	0.364068	0.0197163	-1.34754	-0.248827	0.724526	0.779119
¦ ¦ ¦--crus 1 white matter	0.380608	0.405568	0.354368	0.415168	0.367232	0.332224	0.387008	0.407936	0.368384	0.385728	0.371584	0.331968	0.35456	0.354432	0.30848	0.369536	0.3552	0.34336	0.37152		¦ ¦ ¦--crus 1 white matter	0.380422	0.0257961	0.351182	0.0207927	8.32621	1.40627	0.01519	0.0429336	*
¦ ¦ ¦--trunk of simple and crus 1 white matter	0.121408	0.144064	0.111872	0.151488	0.143232	0.13344	0.13024	0.163776	0.122432	0.13536	0.140032	0.158528	0.151744	0.125312	0.158592	0.127296	0.135744	0.138624	0.147136		¦ ¦ ¦--trunk of simple and crus 1 white matter	0.135731	0.0154464	0.142556	0.0123294	-4.78775	-0.553575	0.30571	0.403007
¦ ¦ ¦--crus 2 white matter	0.254208	0.288384	0.236608	0.2544	0.254144	0.239232	0.279808	0.278848	0.2624	0.280384	0.26976	0.257152	0.261568	0.253888	0.2432	0.275776	0.214528	0.257344	0.27264		¦ ¦ ¦--crus 2 white matter	0.262842	0.0181704	0.256206	0.018639	2.58986	0.355994	0.443151	0.548276
¦ ¦ ¦--paramedian lobule	0.15648	0.164672	0.136512	0.153536	0.125184	0.158208	0.137536	0.176192	0.155456	0.158144	0.168384	0.131328	0.151552	0.161728	0.134208	0.149184	0.14176	0.164864	0.154112		¦ ¦ ¦--paramedian lobule	0.152192	0.0149974	0.150791	0.0131184	0.929026	0.106788	0.831896	0.875608
¦ ¦ ¦--trunk of crus 2 and paramedian white matter	0.331136	0.317632	0.311104	0.3376	0.292224	0.307584	0.291648	0.337792	0.303232	0.30016	0.351616	0.285632	0.310464	0.3168	0.287872	0.29856	0.311872	0.320576	0.317312		¦ ¦ ¦--trunk of crus 2 and paramedian white matter	0.313011	0.0174831	0.311189	0.0198392	0.585453	0.0918315	0.833976	0.87615
¦ ¦ ¦--copula white matter	0.083008	0.07648	0.072896	0.08064	0.075264	0.074432	0.076288	0.082176	0.07136	0.08704	0.078592	0.06368	0.070464	0.069504	0.06432	0.070912	0.077248	0.074112	0.074048		¦ ¦ ¦--copula white matter	0.0779584	0.00501986	0.0714311	0.00518068	9.13788	1.25993	0.0126302	0.0499902	*
¦ ¦ ¦--paraflocculus white matter	0.227584	0.286976	0.237312	0.299136	0.273856	0.205312	0.268672	0.286848	0.218176	0.272832	0.278144	0.260864	0.247168	0.249408	0.282112	0.276928	0.293824	0.235072	0.26112		¦ ¦ ¦--paraflocculus white matter	0.25767	0.0327674	0.26496	0.0191298	-2.75121	-0.381059	0.567569	0.658176
¦ ¦ °--flocculus white matter	0.064704	0.06976	0.0624	0.072256	0.069824	0.059136	0.067584	0.076352	0.071488	0.075776	0.083904	0.054272	0.069824	0.075648	0.067904	0.077888	0.071104	0.07712	0.076288		¦ ¦ °--flocculus white matter	0.068928	0.00557057	0.0726613	0.00841831	-5.13799	-0.443478	0.265402	0.40781
¦ ¦--lateral forebrain bundle system	21.1373	20.3279	19.4957	20.9061	19.9487	19.1711	21.2777	20.9453	20.6509	20.9403	17.4162	19.7683	19.593	18.1255	18.6021	19.1431	19.0034	19.32	18.9164		¦ ¦--lateral forebrain bundle system	20.4801	0.72225	18.8764	0.73874	8.49566	2.17083	0.000173751	0.0143713	*
¦ ¦ ¦--corticospinal tract	7.8809	7.18195	6.94637	7.24595	7.23315	7.04186	7.52186	7.32032	7.52256	7.40582	6.13645	6.68422	6.61082	6.52448	6.44077	6.59443	6.9559	7.0041	6.72045		¦ ¦ ¦--corticospinal tract	7.33007	0.26911	6.63018	0.262072	10.5562	2.67062	2.45072e-05	0.00238967	**
¦ ¦ ¦ ¦--cerebal peduncle	2.38086	2.24506	2.12659	2.28218	2.25472	2.09696	2.35328	2.2887	2.3328	2.25197	1.98925	2.15757	2.13094	2.10067	1.99264	2.15533	2.20378	2.2448	2.12365		¦ ¦ ¦ ¦--cerebal peduncle	2.26131	0.0910452	2.12207	0.0859052	6.56165	1.62089	0.00327756	0.0269716	*
¦ ¦ ¦ ¦--corticospinal tract-other	2.02323	1.76288	1.82362	1.59341	1.66368	1.8777	1.77261	1.83942	1.87334	1.82541	1.59853	1.44813	1.42266	1.57389	1.70835	1.48813	1.74714	1.83872	1.64122		¦ ¦ ¦ ¦--corticospinal tract-other	1.80553	0.118833	1.60742	0.14111	12.3249	1.40396	0.00403352	0.0190574	*
¦ ¦ ¦ °--internal capsule	3.4768	3.17402	2.99616	3.37037	3.31475	3.0672	3.39597	3.19219	3.31642	3.32845	2.54867	3.07853	3.05722	2.84992	2.73978	2.95098	3.00499	2.92058	2.95558		¦ ¦ ¦ °--internal capsule	3.26323	0.151733	2.90069	0.167828	12.4983	2.16018	0.000122536	0.00514568	**
¦ ¦ °--corpus callosum	13.2564	13.146	12.5494	13.6601	12.7156	12.1293	13.7558	13.625	13.1284	13.5345	11.2797	13.084	12.9822	11.601	12.1613	12.5487	12.0475	12.3159	12.196		¦ ¦ °--corpus callosum	13.15	0.537881	12.2463	0.585185	7.38008	1.54444	0.00269374	0.0561293	-
¦ °--extrapyramidal fiber systems	0.1472	0.1392	0.149056	0.148672	0.143488	0.142016	0.146688	0.150656	0.143488	0.1472	0.11936	0.139264	0.135872	0.127808	0.130112	0.140736	0.13632	0.132992	0.149504		¦ °--extrapyramidal fiber systems	0.145766	0.00358542	0.134663	0.00856731	8.24523	1.29601	0.00156684	0.0145281	*
¦ °--rubrospinal tract	0.1472	0.1392	0.149056	0.148672	0.143488	0.142016	0.146688	0.150656	0.143488	0.1472	0.11936	0.139264	0.135872	0.127808	0.130112	0.140736	0.13632	0.132992	0.149504		¦ °--rubrospinal tract	0.145766	0.00358542	0.134663	0.00856731	8.24523	1.29601	0.00156684	0.0145281	*
¦ °--ventral tegmental decussation	0.1472	0.1392	0.149056	0.148672	0.143488	0.142016	0.146688	0.150656	0.143488	0.1472	0.11936	0.139264	0.135872	0.127808	0.130112	0.140736	0.13632	0.132992	0.149504		¦ °--ventral tegmental decussation	0.145766	0.00358542	0.134663	0.00856731	8.24523	1.29601	0.00156684	0.0145281	*
°--ventricular systems	8.79552	6.3888	5.55078	6.68032	6.20045	6.15213	6.41261	6.12499	6.41658	6.3159	5.34848	5.59424	5.66317	6.05498	5.43251	5.85146	5.68736	5.54227	5.62509		°--ventricular systems	6.50381	0.857323	5.64439	0.211963	15.226	4.05454	0.00954436	0.0259294	*
¦--cerebral aqueduct	0.46944	0.41952	0.35424	0.53728	0.418048	0.386112	0.392064	0.424128	0.410816	0.4304	0.43264	0.40608	0.404608	0.420352	0.440384	0.418752	0.458368	0.444736	0.384832		¦--cerebral aqueduct	0.424205	0.0499877	0.423417	0.0229764	0.186084	0.0342922	0.965998	0.976428
¦--fourth ventricle	0.871168	0.857408	0.757504	0.938368	0.814976	0.773504	0.85728	0.881408	0.869568	0.896448	0.961344	0.707648	0.813888	0.894208	0.737152	0.761408	0.851008	0.798016	0.791424		¦--fourth ventricle	0.851763	0.0552714	0.8129	0.0792541	4.78087	0.490367	0.227959	0.384828
¦--lateral ventricle	5.73312	3.89971	3.39334	3.91507	3.88115	3.81466	3.89683	3.71718	3.97382	3.75258	2.8905	3.4889	3.39315	3.61875	3.27021	3.57709	3.25094	3.17907	3.38074		¦--lateral ventricle	3.99775	0.631573	3.33882	0.223972	19.7355	2.94202	0.0087758	0.028992	*
¦ ¦--lateral ventricle-other	5.6855	3.85171	3.34694	3.86131	3.82854	3.77075	3.84563	3.66515	3.92173	3.69696	2.84986	3.43994	3.34541	3.57478	3.22765	3.53056	3.19949	3.13466	3.33414		¦ ¦--lateral ventricle-other	3.94742	0.632179	3.29294	0.222579	19.8753	2.94045	0.00917036	0.028992	*
¦ °--subependymal zone	0.047616	0.048	0.0464	0.05376	0.052608	0.043904	0.0512	0.052032	0.052096	0.055616	0.04064	0.04896	0.047744	0.043968	0.04256	0.046528	0.051456	0.044416	0.046592		¦ °--subependymal zone	0.0503232	0.00366971	0.0458738	0.00334025	9.69927	1.33206	0.0136036	0.0968513	-
°--third ventricle	1.72179	1.21216	1.0457	1.2896	1.08627	1.17786	1.26643	1.10227	1.16237	1.23648	1.064	0.991616	1.05152	1.12166	0.984768	1.09421	1.12704	1.12045	1.0681		°--third ventricle	1.23009	0.190126	1.06926	0.0534305	15.0413	3.01009	0.0256252	0.0640754	-

## Sheet: 2 Rel volumes - Homozygous
Relative Volumes	Female	Female	Female	Female	Male	Female	Male	Male	Male	Male	Female	Male	Female	Female	Male	Male	Male	Female	Female		Relative Volumes	HOM		WT
	HOM	HOM	HOM	HOM	HOM	HOM	HOM	HOM	HOM	HOM	WT	WT	WT	WT	WT	WT	WT	WT	WT			Mean	SD	Mean	SD	%Diff	Effect	P-value	FDR
Total Brain Volume	100	100	100	100	100	100	100	100	100	100	100	100	100	100	100	100	100	100	100		Total Brain Volume	100	0	100	0	0
¦--Basic cell groups and regions	87.7403	88.5988	88.6931	88.5923	88.5625	88.6573	88.5119	88.5553	88.6155	88.6279	88.9225	88.5179	88.8019	88.7327	89.2641	88.7999	88.8136	88.7582	88.7771		¦--Basic cell groups and regions	88.5155	0.277257	88.8209	0.197816	-0.34382	-1.54378	0.0141419	0.137502
¦ ¦--Cerebrum	54.292	54.9321	55.2113	54.6233	55.6359	55.1914	55.1647	54.6809	55.6404	54.7517	53.9599	56.4628	55.8241	54.6369	56.9981	55.2679	54.3973	55.1846	54.613		¦ ¦--Cerebrum	55.0124	0.438772	55.2605	1.00207	-0.449056	-0.247638	0.485776	0.846378
¦ ¦ ¦--Cerebral cortex	43.56	44.9036	44.5765	44.3272	45.1058	44.868	44.5976	44.6065	45.202	44.6531	44.2626	45.9151	45.7616	44.6576	46.4332	44.9941	44.4699	45.2622	44.6288		¦ ¦ ¦--Cerebral cortex	44.64	0.462559	45.1539	0.742206	-1.13806	-0.692365	0.0844569	0.26303
¦ ¦ ¦ ¦--Cortical subplate	3.08499	3.01322	3.01778	2.94687	3.23186	3.0654	3.10058	3.06741	3.20871	3.06476	2.78976	3.05287	2.91324	2.98143	3.15459	3.07192	3.00595	2.99676	2.93099		¦ ¦ ¦ ¦--Cortical subplate	3.08016	0.0861105	2.98861	0.104632	3.06307	0.87491	0.0518383	0.24558
¦ ¦ ¦ ¦ ¦--Cortical subplate-other	2.19969	2.13495	2.17952	2.10467	2.29245	2.18268	2.23899	2.20041	2.31086	2.21261	1.99428	2.12678	2.06691	2.14935	2.23774	2.20793	2.14808	2.1707	2.08227		¦ ¦ ¦ ¦ ¦--Cortical subplate-other	2.20568	0.0634485	2.13156	0.0747554	3.47735	0.991523	0.0318712	0.16606
¦ ¦ ¦ ¦ ¦--Claustrum	0.239063	0.245861	0.269516	0.234086	0.291068	0.277883	0.246732	0.263085	0.258751	0.245286	0.214474	0.314879	0.273286	0.230514	0.294496	0.272036	0.262988	0.243579	0.273294		¦ ¦ ¦ ¦ ¦--Claustrum	0.257133	0.0182782	0.264394	0.0311178	-2.74627	-0.233338	0.538136	0.868167
¦ ¦ ¦ ¦ ¦ ¦--Claustrum-other	0.0633034	0.0664466	0.0761229	0.0652312	0.0720064	0.0698132	0.0721214	0.0657947	0.072403	0.0722828	0.0598332	0.0657412	0.0682481	0.0606066	0.0745639	0.074415	0.0704236	0.066619	0.0610355		¦ ¦ ¦ ¦ ¦ ¦--Claustrum-other	0.0695526	0.0041222	0.0668318	0.00564316	4.07107	0.482135	0.243141	0.528642
¦ ¦ ¦ ¦ ¦ ¦--Claustrum: dorsal part	0.0508037	0.0518289	0.0496791	0.0525433	0.0589841	0.0565127	0.0422896	0.0531178	0.0518202	0.046922	0.0421005	0.0889482	0.0637457	0.0496954	0.0719124	0.0559621	0.0563417	0.0489006	0.0604161		¦ ¦ ¦ ¦ ¦ ¦--Claustrum: dorsal part	0.0514502	0.00465021	0.0597803	0.0140229	-13.9346	-0.594038	0.0933097	0.41614
¦ ¦ ¦ ¦ ¦ °--Claustrum: ventral part	0.124956	0.127585	0.143714	0.116312	0.160078	0.151557	0.132321	0.144173	0.134528	0.126081	0.112541	0.160189	0.141292	0.120212	0.148019	0.141659	0.136223	0.12806	0.151843		¦ ¦ ¦ ¦ ¦ °--Claustrum: ventral part	0.13613	0.0135088	0.137782	0.0153082	-1.1987	-0.10789	0.805654	0.965957
¦ ¦ ¦ ¦ °--Endopiriform nucleus	0.646229	0.632401	0.568742	0.608108	0.648337	0.604843	0.614854	0.60391	0.639103	0.60687	0.581001	0.611212	0.573054	0.601568	0.622352	0.591952	0.594878	0.582483	0.575417		¦ ¦ ¦ ¦ °--Endopiriform nucleus	0.61734	0.0244839	0.592657	0.0167024	4.1647	1.47777	0.0213065	0.214003
¦ ¦ ¦ ¦ ¦--Endopiriform nucleus, dorsal part	0.49536	0.499899	0.455558	0.478252	0.514778	0.485425	0.50126	0.487408	0.514315	0.48497	0.451754	0.490942	0.461041	0.468225	0.505463	0.487227	0.471745	0.448657	0.464213		¦ ¦ ¦ ¦ ¦--Endopiriform nucleus, dorsal part	0.491722	0.017658	0.472141	0.018908	4.14742	1.03563	0.0321021	0.254862
¦ ¦ ¦ ¦ ¦ ¦--Dorsal nucleus of the endopiriform	0.351942	0.353708	0.330993	0.341993	0.376669	0.354232	0.363246	0.350319	0.375105	0.349332	0.316795	0.341681	0.330138	0.32783	0.357977	0.350044	0.344476	0.314117	0.335512		¦ ¦ ¦ ¦ ¦ ¦--Dorsal nucleus of the endopiriform	0.354754	0.0139537	0.335397	0.0147059	5.77142	1.31629	0.00908351	0.146708
¦ ¦ ¦ ¦ ¦ °--Intermediate nucleus of the endopiriform claustrum	0.143419	0.146191	0.124565	0.136259	0.138109	0.131192	0.138014	0.137089	0.13921	0.135639	0.13496	0.149261	0.130903	0.140395	0.147486	0.137183	0.127268	0.13454	0.128701		¦ ¦ ¦ ¦ ¦ °--Intermediate nucleus of the endopiriform claustrum	0.136969	0.00599601	0.136744	0.00776392	0.164193	0.028919	0.944244	0.996743
¦ ¦ ¦ ¦ °--Endopiriform nucleus, ventral part	0.150869	0.132502	0.113184	0.129856	0.133559	0.119419	0.113594	0.116502	0.124788	0.1219	0.129247	0.12027	0.112013	0.133343	0.116889	0.104725	0.123133	0.133826	0.111204		¦ ¦ ¦ ¦ °--Endopiriform nucleus, ventral part	0.125617	0.011553	0.120517	0.0102855	4.23237	0.495912	0.325944	0.643299
¦ ¦ ¦ °--Cortical plate	40.475	41.8904	41.5588	41.3803	41.8739	41.8026	41.497	41.5391	41.9933	41.5884	41.4728	42.8622	42.8484	41.6762	43.2787	41.9222	41.464	42.2654	41.6979		¦ ¦ ¦ °--Cortical plate	41.5599	0.430637	42.1653	0.679157	-1.43581	-0.891421	0.0313101	0.160224
¦ ¦ ¦ ¦--Olfactory areas	8.39803	8.7957	8.27013	8.28074	8.73432	8.46103	8.54206	8.91545	8.8188	8.5349	8.56736	8.54943	8.41985	8.43007	8.82305	8.82997	8.66716	8.85754	8.60135		¦ ¦ ¦ ¦--Olfactory areas	8.57512	0.229969	8.63842	0.16776	-0.732801	-0.37734	0.506641	0.824699
¦ ¦ ¦ ¦ ¦--Olfactory areas-other	0.50075	0.52772	0.539852	0.503654	0.54427	0.546404	0.549779	0.54235	0.560283	0.521151	0.480347	0.520231	0.495816	0.503033	0.521582	0.513987	0.527164	0.511273	0.52356		¦ ¦ ¦ ¦ ¦--Olfactory areas-other	0.533621	0.0198118	0.510777	0.0152415	4.47246	1.49883	0.0125146	0.137502
¦ ¦ ¦ ¦ ¦--Postpiriform transition area	0.200213	0.236039	0.236641	0.230147	0.228399	0.225295	0.245272	0.217797	0.234846	0.211892	0.230883	0.216977	0.22562	0.241556	0.25962	0.224115	0.233302	0.22768	0.21917		¦ ¦ ¦ ¦ ¦--Postpiriform transition area	0.226654	0.0133921	0.230991	0.0130373	-1.87771	-0.332688	0.485083	0.868167
¦ ¦ ¦ ¦ ¦--Piriform area	2.46845	2.51221	2.33345	2.4211	2.54734	2.43881	2.42843	2.4636	2.62119	2.3966	2.3203	2.56475	2.38651	2.39638	2.66452	2.5126	2.40781	2.4769	2.36459		¦ ¦ ¦ ¦ ¦--Piriform area	2.46312	0.0811828	2.45493	0.109779	0.333644	0.0746113	0.854449	0.981736
¦ ¦ ¦ ¦ ¦ ¦--Cortex-amygdala transition zones	0.176523	0.181435	0.176373	0.175654	0.171104	0.184237	0.188435	0.202311	0.208747	0.181404	0.183635	0.188981	0.194327	0.163697	0.213521	0.183308	0.169738	0.195672	0.169424		¦ ¦ ¦ ¦ ¦ ¦--Cortex-amygdala transition zones	0.184622	0.0121423	0.1847	0.0156662	-0.0422906	-0.00498593	0.990393	0.996853
¦ ¦ ¦ ¦ ¦ °--Piriform cortex	2.29193	2.33078	2.15708	2.24545	2.37624	2.25457	2.24	2.26129	2.41244	2.2152	2.13667	2.37577	2.19219	2.23268	2.451	2.32929	2.23808	2.28123	2.19517		¦ ¦ ¦ ¦ ¦ °--Piriform cortex	2.2785	0.0764489	2.27023	0.0996446	0.364229	0.0829832	0.840616	0.979833
¦ ¦ ¦ ¦ ¦--Taenia tecta	0.232867	0.226393	0.251748	0.231939	0.243236	0.26551	0.260677	0.254603	0.253693	0.21134	0.234944	0.231132	0.230989	0.230441	0.221096	0.219961	0.237395	0.233446	0.254038		¦ ¦ ¦ ¦ ¦--Taenia tecta	0.243201	0.0171513	0.232605	0.00993895	4.55525	1.06608	0.123273	0.302425
¦ ¦ ¦ ¦ ¦ ¦--Taenia tecta, dorsal part	0.207623	0.202492	0.221851	0.207011	0.213437	0.234499	0.233015	0.224815	0.218608	0.1859	0.211454	0.204997	0.209904	0.206326	0.196321	0.19365	0.212458	0.20929	0.230375		¦ ¦ ¦ ¦ ¦ ¦--Taenia tecta, dorsal part	0.214925	0.0148509	0.208309	0.0105536	3.17638	0.626961	0.283638	0.558062
¦ ¦ ¦ ¦ ¦ °--Taenia tecta, ventral part	0.0252449	0.0239003	0.0298967	0.0249278	0.0297991	0.0310107	0.0276617	0.029788	0.0350849	0.0254396	0.02349	0.0261345	0.0210854	0.0241149	0.0247751	0.0263112	0.0249367	0.0241564	0.0236625		¦ ¦ ¦ ¦ ¦ °--Taenia tecta, ventral part	0.0282754	0.00348074	0.0242963	0.00156093	16.3773	2.54917	0.00584894	0.0885412	-
¦ ¦ ¦ ¦ ¦--Cortical amygdalar area	0.425698	0.459387	0.472276	0.414945	0.468425	0.457967	0.46674	0.445183	0.455203	0.453588	0.441579	0.44035	0.448541	0.431022	0.489933	0.486202	0.466394	0.419084	0.41244		¦ ¦ ¦ ¦ ¦--Cortical amygdalar area	0.451941	0.0185965	0.448394	0.0274857	0.791086	0.129056	0.743461	0.937967
¦ ¦ ¦ ¦ ¦ °--Cortical amygdalar area, posterior part	0.425698	0.459387	0.472276	0.414945	0.468425	0.457967	0.46674	0.445183	0.455203	0.453588	0.441579	0.44035	0.448541	0.431022	0.489933	0.486202	0.466394	0.419084	0.41244		¦ ¦ ¦ ¦ ¦ °--Cortical amygdalar area, posterior part	0.451941	0.0185965	0.448394	0.0274857	0.791086	0.129056	0.743461	0.937967
¦ ¦ ¦ ¦ ¦ ¦--Cortical amygdalar area, posterior part, lateral zone	0.194413	0.220788	0.216039	0.185417	0.212376	0.212151	0.210577	0.208237	0.208707	0.212115	0.169443	0.20855	0.203066	0.196765	0.221826	0.229658	0.206814	0.187751	0.18153		¦ ¦ ¦ ¦ ¦ ¦--Cortical amygdalar area, posterior part, lateral zone	0.208082	0.0104521	0.2006	0.0190952	3.72967	0.391812	0.297378	0.600628
¦ ¦ ¦ ¦ ¦ °--Cortical amygdalar area, posterior part, medial zone	0.231285	0.238599	0.256237	0.229528	0.256049	0.245816	0.256162	0.236946	0.246496	0.241473	0.272136	0.2318	0.245475	0.234257	0.268107	0.256544	0.25958	0.231333	0.23091		¦ ¦ ¦ ¦ ¦ °--Cortical amygdalar area, posterior part, medial zone	0.243859	0.0100478	0.247794	0.0166624	-1.58783	-0.236134	0.536355	0.868167
¦ ¦ ¦ ¦ ¦--Piriform-amygdalar area	0.0932289	0.10223	0.0986389	0.0854817	0.0984976	0.104106	0.0941169	0.108459	0.092098	0.0881513	0.0783247	0.0932968	0.0834609	0.0906414	0.115332	0.092924	0.095039	0.10151	0.081193		¦ ¦ ¦ ¦ ¦--Piriform-amygdalar area	0.0965008	0.00721984	0.0924136	0.0113116	4.42282	0.361335	0.355763	0.716032
¦ ¦ ¦ ¦ ¦--Main olfactory bulb	3.82311	4.07532	3.65639	3.73226	3.90632	3.73685	3.80832	4.21488	3.9018	3.99844	4.17369	3.836	3.93069	3.87823	3.9166	4.12559	4.04399	4.20864	4.10794		¦ ¦ ¦ ¦ ¦--Main olfactory bulb	3.88537	0.171885	4.0246	0.137431	-3.45943	-1.01308	0.0698377	0.26303
¦ ¦ ¦ ¦ ¦ ¦--Main olfactory bulb, glomerular layer	0.890573	0.918235	0.844229	0.87321	0.872368	0.872708	0.90638	0.98941	0.935307	0.96008	1.0587	1.02889	0.89869	0.889453	1.08065	0.948353	0.932453	0.954318	0.927765		¦ ¦ ¦ ¦ ¦ ¦--Main olfactory bulb, glomerular layer	0.90625	0.0450412	0.968808	0.0698642	-6.45725	-0.895428	0.0314206	0.254862
¦ ¦ ¦ ¦ ¦ ¦--Main olfactory bulb, outer plexiform layer	1.40487	1.49615	1.38261	1.38059	1.43668	1.39678	1.40396	1.5433	1.41851	1.45119	1.52433	1.2895	1.43079	1.41175	1.32973	1.55968	1.4597	1.53861	1.50995		¦ ¦ ¦ ¦ ¦ ¦--Main olfactory bulb, outer plexiform layer	1.43146	0.0526186	1.45045	0.0943063	-1.30896	-0.201321	0.589688	0.882111
¦ ¦ ¦ ¦ ¦ ¦--Main olfactory bulb, mitral layer	0.273409	0.300424	0.274393	0.274904	0.292045	0.27627	0.276108	0.305617	0.27963	0.288382	0.298065	0.257224	0.299279	0.278134	0.254836	0.313222	0.300526	0.321983	0.307345		¦ ¦ ¦ ¦ ¦ ¦--Main olfactory bulb, mitral layer	0.284118	0.0117811	0.292291	0.0237943	-2.7959	-0.34345	0.348213	0.77544
¦ ¦ ¦ ¦ ¦ ¦--Main olfactory bulb, inner plexiform layer	0.233031	0.260909	0.227549	0.231465	0.250299	0.233543	0.23189	0.262979	0.238949	0.244839	0.251532	0.22522	0.253613	0.238668	0.220072	0.261666	0.259077	0.277813	0.264553		¦ ¦ ¦ ¦ ¦ ¦--Main olfactory bulb, inner plexiform layer	0.241545	0.0127186	0.250246	0.0188971	-3.47688	-0.460427	0.250814	0.650963
¦ ¦ ¦ ¦ ¦ °--Main olfactory bulb, granule layer	1.02122	1.0996	0.927603	0.972091	1.05493	0.957549	0.989982	1.11357	1.02941	1.05395	1.04106	1.03516	1.04832	1.06022	1.03131	1.04267	1.09223	1.11592	1.09833		¦ ¦ ¦ ¦ ¦ °--Main olfactory bulb, granule layer	1.02199	0.0606893	1.0628	0.0312265	-3.83991	-1.30692	0.0880502	0.403935
¦ ¦ ¦ ¦ ¦--Accessory olfactory bulb	0.170356	0.164783	0.155742	0.168631	0.170434	0.157065	0.16017	0.175692	0.162752	0.173423	0.163701	0.176404	0.161259	0.177075	0.166005	0.172882	0.161942	0.169039	0.162119		¦ ¦ ¦ ¦ ¦--Accessory olfactory bulb	0.165905	0.00687656	0.167825	0.00629305	-1.14411	-0.305116	0.535555	0.868167
¦ ¦ ¦ ¦ ¦ ¦--Accessory olfactory bulb, glomerular layer	0.110791	0.110152	0.1052	0.112491	0.111366	0.106675	0.108035	0.119059	0.1103	0.112934	0.1126	0.115338	0.107958	0.116643	0.102538	0.117214	0.108967	0.113616	0.107629		¦ ¦ ¦ ¦ ¦ ¦--Accessory olfactory bulb, glomerular layer	0.1107	0.00383756	0.111389	0.00492045	-0.618658	-0.140052	0.736265	0.946185
¦ ¦ ¦ ¦ ¦ °--Accessory olfactory bulb, granular layer	0.0595644	0.0546312	0.0505424	0.0561402	0.0590679	0.0503905	0.0521353	0.0566332	0.0524525	0.0604898	0.0511007	0.0610657	0.0533009	0.0604325	0.063467	0.0556674	0.0529749	0.0554225	0.0544899		¦ ¦ ¦ ¦ ¦ °--Accessory olfactory bulb, granular layer	0.0552047	0.00375673	0.0564357	0.00422077	-2.18122	-0.291651	0.51009	0.846378
¦ ¦ ¦ ¦ °--Anterior olfactory nucleus	0.483365	0.491613	0.525393	0.492574	0.527396	0.529022	0.52856	0.492881	0.536942	0.480316	0.443587	0.470293	0.456959	0.481704	0.468357	0.481712	0.494125	0.509971	0.476291		¦ ¦ ¦ ¦ °--Anterior olfactory nucleus	0.508806	0.022318	0.475889	0.0195316	6.91708	1.68535	0.00338562	0.128381
¦ ¦ ¦ ¦--Hippocampal formation	8.15141	8.54568	8.31311	8.49547	8.33336	8.35664	8.50486	8.64531	8.49368	8.58364	8.65993	8.29447	8.76606	8.70976	8.48028	8.56116	8.82093	8.74586	8.62297		¦ ¦ ¦ ¦--Hippocampal formation	8.44231	0.149729	8.62905	0.164099	-2.164	-1.13792	0.0189021	0.18328
¦ ¦ ¦ ¦ ¦--Retrohippocampal region	3.59989	3.80692	3.77754	3.8033	3.74398	3.79282	3.79894	3.7976	3.8021	3.81127	3.9343	3.75615	3.8085	3.8713	3.77783	3.87891	3.82222	3.87217	3.85271		¦ ¦ ¦ ¦ ¦--Retrohippocampal region	3.77344	0.0640137	3.84157	0.0556394	-1.77348	-1.22448	0.024781	0.214003
¦ ¦ ¦ ¦ ¦ ¦--Subiculum	1.12111	1.1998	1.17288	1.22034	1.16955	1.17569	1.2051	1.25785	1.22244	1.24816	1.20604	1.16917	1.24805	1.18118	1.17272	1.20695	1.22732	1.24857	1.24541		¦ ¦ ¦ ¦ ¦ ¦--Subiculum	1.19929	0.0409365	1.21171	0.032357	-1.02518	-0.383912	0.476629	0.851022
¦ ¦ ¦ ¦ ¦ ¦ ¦--pre-para subiculum	0.446617	0.489727	0.47134	0.500057	0.471217	0.487565	0.498809	0.514666	0.504709	0.518167	0.501561	0.45675	0.509644	0.477888	0.461693	0.489135	0.48503	0.510195	0.517267		¦ ¦ ¦ ¦ ¦ ¦ ¦--pre-para subiculum	0.490287	0.0220734	0.489907	0.0216503	0.0776424	0.0175691	0.970253	0.996743
¦ ¦ ¦ ¦ ¦ ¦ °--subiculum	0.67449	0.710071	0.701536	0.720283	0.698332	0.688128	0.706292	0.743183	0.717735	0.729993	0.704476	0.712424	0.73841	0.703294	0.711029	0.717811	0.742291	0.73838	0.728147		¦ ¦ ¦ ¦ ¦ ¦ °--subiculum	0.709004	0.0200481	0.721807	0.0153025	-1.77369	-0.836638	0.139451	0.41986
¦ ¦ ¦ ¦ ¦ °--Entorhinal area	2.47878	2.60713	2.60467	2.58296	2.57444	2.61713	2.59384	2.53975	2.57966	2.56311	2.72826	2.58697	2.56044	2.69012	2.60511	2.67196	2.5949	2.6236	2.6073		¦ ¦ ¦ ¦ ¦ °--Entorhinal area	2.57414	0.0405005	2.62985	0.054918	-2.11828	-1.01438	0.0213626	0.195095
¦ ¦ ¦ ¦ ¦ ¦--Entorhinal area, medial part, dorsal zone	1.11255	1.19065	1.15291	1.17873	1.18122	1.15139	1.17716	1.17798	1.15731	1.1761	1.3073	1.22556	1.18979	1.22623	1.1615	1.2608	1.20335	1.23004	1.23712		¦ ¦ ¦ ¦ ¦ ¦--Entorhinal area, medial part, dorsal zone	1.1656	0.0228205	1.22686	0.0417426	-4.99304	-1.4675	0.000873126	0.0522576	-
¦ ¦ ¦ ¦ ¦ ¦--Entorhinal area, lateral part	1.21559	1.24979	1.28736	1.24636	1.24362	1.30866	1.25492	1.19671	1.26564	1.22989	1.26535	1.2057	1.21106	1.30286	1.29065	1.2513	1.22775	1.24478	1.20989		¦ ¦ ¦ ¦ ¦ ¦--Entorhinal area, lateral part	1.24985	0.0326367	1.24548	0.0355507	0.35103	0.12298	0.783201	0.950662
¦ ¦ ¦ ¦ ¦ ¦ ¦--Dorsal intermediate entorhinal cortex	0.390205	0.430003	0.428251	0.407869	0.398903	0.436176	0.411108	0.399722	0.42566	0.40689	0.413016	0.38332	0.393716	0.438915	0.431839	0.403775	0.416493	0.42555	0.422491		¦ ¦ ¦ ¦ ¦ ¦ ¦--Dorsal intermediate entorhinal cortex	0.413479	0.0155588	0.414346	0.018055	-0.209328	-0.0480391	0.911745	0.996743
¦ ¦ ¦ ¦ ¦ ¦ ¦--Dorsolateral entorhinal cortex	0.595153	0.567854	0.591949	0.592944	0.620422	0.623638	0.606817	0.548608	0.601569	0.578959	0.609088	0.587678	0.585513	0.622157	0.615647	0.605171	0.581047	0.57827	0.54428		¦ ¦ ¦ ¦ ¦ ¦ ¦--Dorsolateral entorhinal cortex	0.592791	0.0229985	0.592094	0.0239281	0.11769	0.0291222	0.949167	0.996743
¦ ¦ ¦ ¦ ¦ ¦ °--Ventral intermediate entorhinal cortex	0.230234	0.251937	0.267157	0.245549	0.224296	0.248842	0.236993	0.248384	0.238411	0.244037	0.243245	0.234699	0.231828	0.241788	0.243164	0.242357	0.230214	0.240962	0.243114		¦ ¦ ¦ ¦ ¦ ¦ °--Ventral intermediate entorhinal cortex	0.243584	0.0120215	0.239041	0.00527131	1.90031	0.861743	0.310863	0.723765
¦ ¦ ¦ ¦ ¦ °--Entorhinal area, medial part, ventral zone	0.150637	0.166682	0.164403	0.157867	0.149596	0.15708	0.161764	0.165053	0.156712	0.157121	0.155608	0.155713	0.159595	0.161027	0.152958	0.15986	0.1638	0.148773	0.160289		¦ ¦ ¦ ¦ ¦ °--Entorhinal area, medial part, ventral zone	0.158691	0.00580848	0.157514	0.00465606	0.747791	0.252976	0.634618	0.899134
¦ ¦ ¦ ¦ °--Hippocampal region	4.55153	4.73875	4.53556	4.69217	4.58937	4.56382	4.70592	4.84771	4.69157	4.77237	4.72564	4.53832	4.95757	4.83845	4.70245	4.68225	4.99871	4.87369	4.77026		¦ ¦ ¦ ¦ °--Hippocampal region	4.66888	0.104832	4.78748	0.144949	-2.47736	-0.818238	0.0550729	0.26303
¦ ¦ ¦ ¦ ¦--Ammon's horn	3.3437	3.45757	3.32357	3.42566	3.34109	3.3305	3.41608	3.49272	3.38862	3.45982	3.36718	3.28801	3.56896	3.50193	3.39234	3.42302	3.6039	3.52686	3.40843		¦ ¦ ¦ ¦ ¦--Ammon's horn	3.39793	0.0612885	3.4534	0.103209	-1.6063	-0.537471	0.167232	0.517597
¦ ¦ ¦ ¦ ¦ ¦--Field CA1	1.7111	1.78588	1.72679	1.77274	1.71703	1.70559	1.76048	1.80724	1.76469	1.81009	1.80104	1.67514	1.86694	1.79938	1.72844	1.79185	1.8704	1.84676	1.78195		¦ ¦ ¦ ¦ ¦ ¦--Field CA1	1.75616	0.0390867	1.79577	0.0638042	-2.20537	-0.620701	0.117027	0.527975
¦ ¦ ¦ ¦ ¦ ¦ ¦--Field CA1, stratum oriens	0.455828	0.450145	0.450393	0.447975	0.435332	0.427827	0.454309	0.45011	0.455795	0.465368	0.429812	0.413405	0.474395	0.442136	0.446401	0.468774	0.463446	0.467929	0.458301		¦ ¦ ¦ ¦ ¦ ¦ ¦--Field CA1, stratum oriens	0.449308	0.0106904	0.451622	0.020361	-0.512373	-0.113648	0.756585	0.96097
¦ ¦ ¦ ¦ ¦ ¦ ¦--Field CA1, stratum lacunosum-moleculare	0.473745	0.528151	0.497424	0.528055	0.510661	0.500009	0.514562	0.541551	0.506243	0.533707	0.561647	0.49259	0.558051	0.545256	0.508914	0.516429	0.553428	0.5451	0.509694		¦ ¦ ¦ ¦ ¦ ¦ ¦--Field CA1, stratum lacunosum-moleculare	0.513411	0.0202877	0.532346	0.0254685	-3.55687	-0.743462	0.0893457	0.33397
¦ ¦ ¦ ¦ ¦ ¦ ¦--Field CA1, stratum radiatum	0.539068	0.570145	0.542974	0.56434	0.541172	0.549429	0.552458	0.576093	0.560659	0.565233	0.584111	0.54439	0.58926	0.57976	0.540283	0.564238	0.605146	0.585604	0.570096		¦ ¦ ¦ ¦ ¦ ¦ ¦--Field CA1, stratum radiatum	0.556157	0.0129616	0.573654	0.0212014	-3.05009	-0.825274	0.0421832	0.347345
¦ ¦ ¦ ¦ ¦ ¦ °--Field CA1, pyramidal layer	0.242461	0.23744	0.235994	0.232374	0.229865	0.22832	0.23915	0.239489	0.241989	0.245785	0.225468	0.224751	0.245237	0.232226	0.232839	0.242414	0.248376	0.248128	0.24386		¦ ¦ ¦ ¦ ¦ ¦ °--Field CA1, pyramidal layer	0.237287	0.00568374	0.238144	0.00941281	-0.360091	-0.0911032	0.810609	0.977535
¦ ¦ ¦ ¦ ¦ ¦--Field CA2	0.228869	0.232078	0.243821	0.244653	0.221853	0.228991	0.236029	0.256094	0.228859	0.254791	0.242844	0.210625	0.244692	0.244211	0.217168	0.234555	0.244827	0.259842	0.225223		¦ ¦ ¦ ¦ ¦ ¦--Field CA2	0.237604	0.0117079	0.235999	0.0156242	0.680193	0.102741	0.801646	0.965957
¦ ¦ ¦ ¦ ¦ ¦ ¦--Field CA2, pyramidal layer	0.0401053	0.0386527	0.0423129	0.0407118	0.0374757	0.0387455	0.0401731	0.0452213	0.0407351	0.0441085	0.0420112	0.0358834	0.0405489	0.0407574	0.0388041	0.0411156	0.0426928	0.0431624	0.0384287		¦ ¦ ¦ ¦ ¦ ¦ ¦--Field CA2, pyramidal layer	0.0408242	0.00243921	0.0403783	0.00231771	1.10436	0.192397	0.688872	0.928657
¦ ¦ ¦ ¦ ¦ ¦ ¦--Field CA2, stratum oriens	0.0941022	0.0906837	0.0990705	0.098578	0.0895788	0.0931319	0.0964209	0.0993245	0.0907796	0.104559	0.0948079	0.0788156	0.0974573	0.0952265	0.0855205	0.0942992	0.0952626	0.104001	0.0898218		¦ ¦ ¦ ¦ ¦ ¦ ¦--Field CA2, stratum oriens	0.0956229	0.00480407	0.0928014	0.00726992	3.04037	0.388107	0.327439	0.723765
¦ ¦ ¦ ¦ ¦ ¦ °--Field CA2, stratum radiatum	0.0946617	0.102742	0.102437	0.105363	0.0947989	0.0971134	0.0994349	0.111549	0.0973446	0.106123	0.106025	0.0959259	0.106686	0.108227	0.0928436	0.0991405	0.106872	0.112679	0.0969727		¦ ¦ ¦ ¦ ¦ ¦ °--Field CA2, stratum radiatum	0.101157	0.00548695	0.102819	0.00673465	-1.61661	-0.24681	0.561332	0.877057
¦ ¦ ¦ ¦ ¦ °--Field CA3	1.40373	1.43961	1.35296	1.40826	1.40221	1.39592	1.41958	1.42939	1.39507	1.39493	1.32329	1.40225	1.45733	1.45834	1.44674	1.39661	1.48867	1.42026	1.40125		¦ ¦ ¦ ¦ ¦ °--Field CA3	1.40417	0.0235898	1.42164	0.0485235	-1.22915	-0.360116	0.324116	0.670062
¦ ¦ ¦ ¦ ¦ ¦--Field CA3, pyramidal layer	0.248424	0.249444	0.24113	0.248105	0.246823	0.24389	0.249773	0.251367	0.242783	0.24426	0.231672	0.249336	0.259108	0.25547	0.259017	0.247044	0.261955	0.246532	0.246957		¦ ¦ ¦ ¦ ¦ ¦--Field CA3, pyramidal layer	0.2466	0.00339664	0.250788	0.00934003	-1.66994	-0.448393	0.201966	0.582886
¦ ¦ ¦ ¦ ¦ ¦ ¦--CA3Py Inner	0.0329003	0.0321724	0.0345006	0.0327012	0.0331349	0.0320524	0.0334084	0.0335698	0.032354	0.0313821	0.0296488	0.0296873	0.03497	0.0346054	0.0320562	0.0314752	0.0352048	0.0330856	0.0324744		¦ ¦ ¦ ¦ ¦ ¦ ¦--CA3Py Inner	0.0328176	0.000891042	0.0325786	0.00210431	0.733633	0.11358	0.746382	0.937967
¦ ¦ ¦ ¦ ¦ ¦ °--CA3Py Outer	0.215524	0.217272	0.20663	0.215404	0.213688	0.211837	0.216364	0.217797	0.210429	0.212878	0.202023	0.219649	0.224138	0.220865	0.22696	0.215569	0.22675	0.213447	0.214483		¦ ¦ ¦ ¦ ¦ ¦ °--CA3Py Outer	0.213782	0.00345838	0.218209	0.00790045	-2.02879	-0.56035	0.125267	0.472913
¦ ¦ ¦ ¦ ¦ ¦--Field CA3, stratum oriens	0.613165	0.615924	0.568569	0.58654	0.605571	0.601361	0.608371	0.605295	0.601637	0.595551	0.54564	0.595807	0.600768	0.611405	0.596273	0.586002	0.619633	0.595778	0.583075		¦ ¦ ¦ ¦ ¦ ¦--Field CA3, stratum oriens	0.600198	0.0139405	0.592709	0.0209892	1.26362	0.356829	0.367655	0.741225
¦ ¦ ¦ ¦ ¦ ¦--Field CA3, stratum radiatum	0.38214	0.408851	0.382341	0.412916	0.388142	0.391508	0.398851	0.4063	0.391329	0.393006	0.390344	0.392429	0.427526	0.423506	0.420378	0.400365	0.434821	0.416999	0.407288		¦ ¦ ¦ ¦ ¦ ¦--Field CA3, stratum radiatum	0.395538	0.0108256	0.412628	0.0157933	-4.14174	-1.0821	0.0129199	0.128381
¦ ¦ ¦ ¦ ¦ °--Field CA3, stratum lucidum	0.159998	0.165389	0.160921	0.1607	0.161669	0.159163	0.162581	0.166424	0.159322	0.162117	0.155638	0.16468	0.169928	0.167963	0.171069	0.163199	0.172266	0.160949	0.163934		¦ ¦ ¦ ¦ ¦ °--Field CA3, stratum lucidum	0.161828	0.00243371	0.165514	0.00534853	-2.22679	-0.689097	0.0654814	0.26303
¦ ¦ ¦ ¦ °--Dentate gyrus	1.20783	1.28119	1.212	1.26651	1.24828	1.23332	1.28984	1.35499	1.30296	1.31255	1.35846	1.25031	1.38861	1.33652	1.31011	1.25923	1.39481	1.34682	1.36183		¦ ¦ ¦ ¦ °--Dentate gyrus	1.27095	0.046773	1.33408	0.051707	-4.73219	-1.22094	0.0124315	0.148278
¦ ¦ ¦ ¦ ¦--Dentate gyrus, molecular layer	0.825741	0.880148	0.819411	0.868756	0.861355	0.846293	0.878772	0.925533	0.895487	0.901826	0.932815	0.856327	0.941854	0.916789	0.884568	0.862108	0.945487	0.920098	0.93234		¦ ¦ ¦ ¦ ¦--Dentate gyrus, molecular layer	0.870332	0.033469	0.910265	0.0340262	-4.38696	-1.17359	0.0196095	0.18328
¦ ¦ ¦ ¦ °--Dentate gyrus, granule cell layer	0.382085	0.401037	0.392585	0.397751	0.386928	0.387027	0.411068	0.429456	0.407472	0.410729	0.425646	0.393978	0.446751	0.419733	0.42554	0.397123	0.449322	0.426726	0.429487		¦ ¦ ¦ ¦ °--Dentate gyrus, granule cell layer	0.400614	0.0144475	0.423812	0.0188514	-5.47369	-1.23058	0.00756253	0.137502
¦ ¦ ¦ ¦ ¦--GrDG	0.260105	0.271607	0.262653	0.269093	0.262288	0.260144	0.27639	0.287907	0.274787	0.277864	0.287116	0.266091	0.299573	0.284185	0.285082	0.268669	0.302636	0.287735	0.290482		¦ ¦ ¦ ¦ ¦--GrDG	0.270284	0.00917321	0.28573	0.0121733	-5.40585	-1.26885	0.00591082	0.137502
¦ ¦ ¦ ¦ °--PoDG	0.121981	0.129431	0.129931	0.128657	0.12464	0.126883	0.134678	0.14155	0.132685	0.132865	0.13853	0.127887	0.147179	0.135549	0.140458	0.128455	0.146687	0.13899	0.139005		¦ ¦ ¦ ¦ °--PoDG	0.13033	0.00552268	0.138082	0.00677638	-5.61408	-1.14398	0.0137894	0.148278
¦ ¦ ¦ °--Isocortex	23.9255	24.549	24.9755	24.6041	24.8062	24.9849	24.4501	23.9783	24.6808	24.4698	24.2455	26.0183	25.6625	24.5364	25.9753	24.531	23.9759	24.662	24.4735		¦ ¦ ¦ °--Isocortex	24.5424	0.363396	24.8978	0.772768	-1.42738	-0.459887	0.20906	0.490979
¦ ¦ ¦ ¦--Anterior cingulate area	1.04189	1.05644	1.10101	1.09843	1.04248	1.13471	1.11599	1.07905	1.08399	1.05889	1.086	1.11192	1.14089	1.01062	1.20302	1.02131	1.01348	1.14915	1.08026		¦ ¦ ¦ ¦--Anterior cingulate area	1.08129	0.0315002	1.09074	0.0673838	-0.866389	-0.140242	0.695129	0.928657
¦ ¦ ¦ ¦ ¦--Anterior cingulate area, ventral part	0.623877	0.596551	0.596437	0.613365	0.561019	0.697176	0.633594	0.597545	0.59565	0.596208	0.618282	0.605072	0.609814	0.601278	0.601758	0.57646	0.561782	0.683475	0.615943		¦ ¦ ¦ ¦ ¦--Anterior cingulate area, ventral part	0.611142	0.0359976	0.608207	0.0337115	0.482604	0.0870691	0.85709	0.981736
¦ ¦ ¦ ¦ ¦ ¦--Cingulate cortex: area 24a	0.443369	0.398383	0.425949	0.451216	0.382238	0.48454	0.467343	0.423757	0.439382	0.409217	0.416289	0.411629	0.431622	0.401002	0.437633	0.423182	0.386359	0.478131	0.455669		¦ ¦ ¦ ¦ ¦ ¦--Cingulate cortex: area 24a	0.432539	0.0312509	0.426835	0.0279815	1.33642	0.20386	0.681745	0.914069
¦ ¦ ¦ ¦ ¦ °--Cingulate cortex: area 24a'	0.180508	0.198168	0.170489	0.162149	0.178781	0.212636	0.166252	0.173788	0.156268	0.186991	0.201993	0.193444	0.178192	0.200276	0.164125	0.153278	0.175423	0.205343	0.160274		¦ ¦ ¦ ¦ ¦ °--Cingulate cortex: area 24a'	0.178603	0.0170823	0.181372	0.0196222	-1.52674	-0.141119	0.746217	0.946185
¦ ¦ ¦ ¦ °--Anterior cingulate area, dorsal part	0.418015	0.459885	0.504575	0.485064	0.481462	0.437531	0.482399	0.481509	0.488337	0.462686	0.467717	0.506844	0.531079	0.409345	0.601267	0.444848	0.451697	0.465675	0.464312		¦ ¦ ¦ ¦ °--Anterior cingulate area, dorsal part	0.470146	0.0260093	0.482532	0.0565782	-2.56673	-0.218905	0.540746	0.851022
¦ ¦ ¦ ¦ ¦--Cingulate cortex: area 24b	0.287806	0.324244	0.351898	0.362019	0.328014	0.300074	0.356495	0.339706	0.339509	0.32522	0.337473	0.34097	0.383187	0.274739	0.445223	0.318148	0.318771	0.332297	0.341847		¦ ¦ ¦ ¦ ¦--Cingulate cortex: area 24b	0.331498	0.0238157	0.343628	0.0475339	-3.53	-0.255189	0.484347	0.832718
¦ ¦ ¦ ¦ °--Cingulate cortex: area 24b'	0.130209	0.135642	0.152677	0.123045	0.153448	0.137457	0.125904	0.141803	0.148828	0.137466	0.130244	0.165874	0.147892	0.134605	0.156044	0.126701	0.132926	0.133378	0.122465		¦ ¦ ¦ ¦ °--Cingulate cortex: area 24b'	0.138648	0.0106374	0.138903	0.014495	-0.183705	-0.0176042	0.965359	0.996743
¦ ¦ ¦ ¦--Infralimbic area	0.146966	0.145396	0.141211	0.138974	0.137285	0.140882	0.132388	0.127075	0.138658	0.135783	0.127387	0.126892	0.13521	0.142354	0.126976	0.128819	0.120604	0.12708	0.132445		¦ ¦ ¦ ¦--Infralimbic area	0.138462	0.00586166	0.129752	0.00621494	6.71267	1.40143	0.0059262	0.118182
¦ ¦ ¦ ¦--Retrosplenial area	1.25656	1.31301	1.30792	1.28162	1.30378	1.29554	1.23878	1.25251	1.22846	1.32218	1.29301	1.21401	1.26553	1.3072	1.21199	1.30743	1.24625	1.29833	1.3202		¦ ¦ ¦ ¦--Retrosplenial area	1.28003	0.0335305	1.27377	0.0412205	0.491565	0.151901	0.719694	0.940785
¦ ¦ ¦ ¦ ¦--Retrosplenial area, ventral part	0.626252	0.654577	0.666705	0.637937	0.624651	0.679023	0.638028	0.642234	0.610368	0.675064	0.671316	0.568521	0.640114	0.670851	0.623924	0.651366	0.641259	0.690878	0.642126		¦ ¦ ¦ ¦ ¦--Retrosplenial area, ventral part	0.645484	0.0228353	0.644484	0.035077	0.15517	0.0285101	0.941535	0.996743
¦ ¦ ¦ ¦ ¦ ¦--Cingulate cortex: area 29a	0.155468	0.160566	0.17023	0.164784	0.146525	0.161632	0.147766	0.152855	0.150914	0.17199	0.164713	0.136357	0.161636	0.160302	0.139869	0.155622	0.157807	0.157338	0.152617		¦ ¦ ¦ ¦ ¦ ¦--Cingulate cortex: area 29a	0.158273	0.00900533	0.154029	0.00970783	2.75535	0.437176	0.336679	0.796731
¦ ¦ ¦ ¦ ¦ ¦--Cingulate cortex: area 29b	0.0819573	0.0879353	0.0870284	0.0865884	0.0761099	0.0900494	0.0850883	0.0838379	0.084376	0.0858637	0.0898838	0.0618047	0.0793221	0.0797737	0.0649541	0.0851079	0.0827174	0.0812444	0.0879497		¦ ¦ ¦ ¦ ¦ ¦--Cingulate cortex: area 29b	0.0848835	0.00382098	0.0791953	0.0096698	7.18246	0.588241	0.103355	0.458795
¦ ¦ ¦ ¦ ¦ °--Cingulate cortex: area 29c	0.388827	0.406076	0.409446	0.386565	0.402016	0.427342	0.405174	0.405541	0.375078	0.41721	0.41672	0.370359	0.399155	0.430775	0.419101	0.410637	0.400734	0.452296	0.401559		¦ ¦ ¦ ¦ ¦ °--Cingulate cortex: area 29c	0.402327	0.0152889	0.41126	0.0228603	-2.1719	-0.390728	0.326148	0.811743
¦ ¦ ¦ ¦ °--Retrosplenial area, dorsal part	0.630305	0.65843	0.641211	0.643682	0.679127	0.616517	0.600748	0.610275	0.61809	0.647114	0.621689	0.645489	0.625418	0.636347	0.588066	0.656067	0.604992	0.607451	0.678077		¦ ¦ ¦ ¦ °--Retrosplenial area, dorsal part	0.63455	0.0240114	0.629288	0.0279485	0.836083	0.188252	0.664441	0.906609
¦ ¦ ¦ ¦--Prelimbic area	0.499536	0.567369	0.571706	0.523167	0.490548	0.615504	0.556878	0.476675	0.513158	0.576685	0.520097	0.520174	0.561155	0.542064	0.619589	0.509623	0.47968	0.556409	0.471983		¦ ¦ ¦ ¦--Prelimbic area	0.539122	0.044938	0.531197	0.0451868	1.49199	0.175392	0.706581	0.920207
¦ ¦ ¦ ¦--Auditory areas	1.00478	1.06265	1.07589	1.1166	1.11651	1.04021	1.05006	1.07354	1.10076	1.12214	1.00635	1.07251	1.11634	1.06191	1.19849	1.07657	1.11527	1.10189	1.05861		¦ ¦ ¦ ¦--Auditory areas	1.07631	0.0383583	1.08977	0.0530354	-1.2348	-0.253727	0.531529	0.846378
¦ ¦ ¦ ¦ ¦--Primary auditory area	0.320501	0.340626	0.35302	0.354746	0.330973	0.325205	0.327855	0.34663	0.347473	0.34523	0.324635	0.329843	0.347924	0.33507	0.374292	0.342606	0.352048	0.356678	0.341621		¦ ¦ ¦ ¦ ¦--Primary auditory area	0.339226	0.0121865	0.344969	0.0150535	-1.6647	-0.381485	0.371327	0.691104
¦ ¦ ¦ ¦ ¦--Dorsal auditory area	0.328785	0.335453	0.336331	0.361057	0.348754	0.329073	0.339415	0.342609	0.353701	0.357536	0.323653	0.303069	0.340262	0.325334	0.349602	0.323691	0.336905	0.326111	0.315735		¦ ¦ ¦ ¦ ¦--Dorsal auditory area	0.343271	0.0115217	0.327151	0.0137382	4.92745	1.17339	0.0127926	0.118182
¦ ¦ ¦ ¦ °--Ventral auditory area	0.35549	0.386568	0.386542	0.400794	0.436784	0.385928	0.38279	0.384302	0.399589	0.419379	0.358062	0.439597	0.428155	0.401509	0.474599	0.410272	0.426314	0.419098	0.401249		¦ ¦ ¦ ¦ °--Ventral auditory area	0.393817	0.0221872	0.417651	0.0317156	-5.70669	-0.751492	0.0725122	0.26303
¦ ¦ ¦ ¦--Agranular insular area	0.211812	0.192145	0.204241	0.185509	0.194818	0.202147	0.200705	0.198116	0.205882	0.187583	0.192665	0.229298	0.185588	0.205514	0.206113	0.172854	0.19209	0.210886	0.191595		¦ ¦ ¦ ¦--Agranular insular area	0.198296	0.00832961	0.198511	0.0164178	-0.108614	-0.0131327	0.971159	0.996743
¦ ¦ ¦ ¦ °--Agranular insular area, dorsal part	0.211812	0.192145	0.204241	0.185509	0.194818	0.202147	0.200705	0.198116	0.205882	0.187583	0.192665	0.229298	0.185588	0.205514	0.206113	0.172854	0.19209	0.210886	0.191595		¦ ¦ ¦ ¦ °--Agranular insular area, dorsal part	0.198296	0.00832961	0.198511	0.0164178	-0.108614	-0.0131327	0.971159	0.996743
¦ ¦ ¦ ¦--Ectorhinal area	2.29693	2.35395	2.3854	2.29417	2.39641	2.38674	2.34754	2.29971	2.42756	2.33819	2.1418	2.532	2.39627	2.21949	2.6124	2.39942	2.25533	2.26107	2.30503		¦ ¦ ¦ ¦--Ectorhinal area	2.35266	0.0463377	2.34698	0.152379	0.241974	0.0372694	0.911718	0.996743
¦ ¦ ¦ ¦ ¦--Ectorhinal cortex	0.623332	0.659023	0.63888	0.60189	0.628029	0.566226	0.652549	0.618837	0.641605	0.611432	0.582846	0.654328	0.631585	0.625581	0.663626	0.611107	0.588465	0.602594	0.623587		¦ ¦ ¦ ¦ ¦--Ectorhinal cortex	0.62418	0.0270814	0.620413	0.0274209	0.607185	0.137379	0.767093	0.946185
¦ ¦ ¦ ¦ °--Insular region: not subdivided	1.6736	1.69493	1.74652	1.69228	1.76838	1.82051	1.69499	1.68087	1.78596	1.72675	1.55895	1.87768	1.76469	1.59391	1.94878	1.78832	1.66686	1.65848	1.68145		¦ ¦ ¦ ¦ °--Insular region: not subdivided	1.72848	0.0500324	1.72657	0.129135	0.110742	0.0148065	0.965849	0.996743
¦ ¦ ¦ ¦--Somatomotor areas	2.99769	3.09218	3.06245	3.2024	3.20657	3.09292	3.15139	3.1362	3.20315	3.16088	3.25184	3.50847	3.38401	3.06546	3.58562	3.22176	3.17831	3.19326	3.17219		¦ ¦ ¦ ¦--Somatomotor areas	3.13058	0.0689407	3.28455	0.171732	-4.68748	-0.896526	0.0180335	0.148278
¦ ¦ ¦ ¦ ¦--Primary motor area	1.7855	1.76621	1.74198	1.81581	1.78282	1.75655	1.82266	1.74044	1.83056	1.71261	1.87505	1.91698	1.8079	1.78652	1.9484	1.8003	1.80218	1.82655	1.75912		¦ ¦ ¦ ¦ ¦--Primary motor area	1.77551	0.0391425	1.83589	0.0636121	-3.28857	-0.949104	0.0219523	0.184322
¦ ¦ ¦ ¦ ¦ ¦--Frontal cortex: area 3	0.163642	0.157454	0.169453	0.17601	0.167084	0.166541	0.164095	0.160419	0.187034	0.163852	0.176346	0.18152	0.163748	0.164045	0.190373	0.17023	0.181836	0.189402	0.158895		¦ ¦ ¦ ¦ ¦ ¦--Frontal cortex: area 3	0.167558	0.00849667	0.175155	0.0115289	-4.33708	-0.658917	0.117911	0.284728
¦ ¦ ¦ ¦ ¦ °--Primary motor cortex	1.62186	1.60876	1.57253	1.6398	1.61574	1.59001	1.65857	1.58002	1.64353	1.54876	1.6987	1.73546	1.64415	1.62248	1.75802	1.63007	1.62034	1.63715	1.60023		¦ ¦ ¦ ¦ ¦ °--Primary motor cortex	1.60796	0.0348942	1.66073	0.0559232	-3.17798	-0.943755	0.0230931	0.214003
¦ ¦ ¦ ¦ °--Secondary motor area	1.21219	1.32597	1.32048	1.38659	1.42374	1.33637	1.32873	1.39576	1.37259	1.44827	1.37679	1.59149	1.57611	1.27893	1.63722	1.42146	1.37613	1.36671	1.41306		¦ ¦ ¦ ¦ °--Secondary motor area	1.35507	0.0665497	1.44866	0.122553	-6.46034	-0.763654	0.0510115	0.219971
¦ ¦ ¦ ¦--Frontal pole, cerebral cortex	1.58335	1.55875	1.67465	1.57252	1.52865	1.82548	1.60533	1.53144	1.56858	1.4983	1.58292	1.96819	1.7648	1.77449	1.71787	1.46321	1.66582	1.61547	1.54975		¦ ¦ ¦ ¦--Frontal pole, cerebral cortex	1.5947	0.0942903	1.67806	0.149301	-4.96729	-0.558294	0.159392	0.426745
¦ ¦ ¦ ¦--Orbital area	1.56752	1.6289	1.63665	1.51463	1.55124	1.70988	1.5327	1.50345	1.57549	1.52172	1.59473	1.64265	1.56057	1.69722	1.51868	1.46219	1.46724	1.52956	1.5526		¦ ¦ ¦ ¦--Orbital area	1.57422	0.065748	1.55838	0.077219	1.01612	0.205066	0.635364	0.882111
¦ ¦ ¦ ¦ ¦--Orbital area, lateral part	0.797986	0.823536	0.803412	0.750007	0.794471	0.818464	0.766384	0.748269	0.789236	0.774102	0.759579	0.856938	0.761565	0.821112	0.821353	0.748977	0.722998	0.780954	0.742251		¦ ¦ ¦ ¦ ¦--Orbital area, lateral part	0.786587	0.0263186	0.779525	0.0443173	0.905863	0.159338	0.674208	0.927637
¦ ¦ ¦ ¦ ¦--Orbital area, medial part	0.478753	0.497501	0.47629	0.435986	0.433616	0.528508	0.427464	0.400281	0.45036	0.397056	0.499508	0.47349	0.459378	0.572432	0.367194	0.386753	0.429862	0.403997	0.481738		¦ ¦ ¦ ¦ ¦--Orbital area, medial part	0.452581	0.0423203	0.452706	0.0636404	-0.0274966	-0.00195597	0.996013	0.996853
¦ ¦ ¦ ¦ °--Orbital area, ventrolateral part	0.290781	0.307861	0.356947	0.328633	0.323156	0.362909	0.338853	0.3549	0.33589	0.350568	0.335643	0.312221	0.339632	0.303671	0.330129	0.326455	0.314385	0.344613	0.328615		¦ ¦ ¦ ¦ °--Orbital area, ventrolateral part	0.33505	0.0230633	0.326152	0.0135671	2.72819	0.655854	0.32702	0.716032
¦ ¦ ¦ ¦--Posterior parietal association areas	0.567383	0.571007	0.581072	0.585908	0.573846	0.507116	0.56663	0.559048	0.594439	0.548734	0.569398	0.572656	0.556877	0.542543	0.577712	0.572012	0.557088	0.539782	0.577472		¦ ¦ ¦ ¦--Posterior parietal association areas	0.565518	0.0243417	0.562838	0.0144528	0.476259	0.18547	0.777258	0.946185
¦ ¦ ¦ ¦ ¦--Lateral parietal association cortex	0.0539832	0.0599798	0.0627715	0.0566935	0.0551179	0.049363	0.053006	0.0570327	0.0623403	0.0539294	0.0550281	0.0525958	0.0628648	0.0528149	0.058641	0.0561726	0.0550005	0.0577598	0.0610214		¦ ¦ ¦ ¦ ¦--Lateral parietal association cortex	0.0564217	0.00426624	0.0568777	0.00352112	-0.801597	-0.129484	0.803844	0.976439
¦ ¦ ¦ ¦ ¦--Medial parietal association cortex	0.114189	0.102796	0.10484	0.103084	0.104792	0.081815	0.110754	0.0948769	0.114147	0.0850486	0.0928144	0.0991377	0.0959332	0.102713	0.118222	0.103631	0.10194	0.0909574	0.106136		¦ ¦ ¦ ¦ ¦--Medial parietal association cortex	0.101634	0.011228	0.101276	0.00813967	0.353549	0.0439895	0.938149	0.996743
¦ ¦ ¦ ¦ ¦--Parietal cortex: posterior area: rostral part	0.0276193	0.0285483	0.0261416	0.0261135	0.0256956	0.0229048	0.0254113	0.0255802	0.0269998	0.0284898	0.0259297	0.0230222	0.0253501	0.0247243	0.0263464	0.0237292	0.0249926	0.0263117	0.0264356		¦ ¦ ¦ ¦ ¦--Parietal cortex: posterior area: rostral part	0.0263504	0.00167715	0.0252046	0.00121485	4.5459	0.943143	0.109762	0.426745
¦ ¦ ¦ ¦ °--Secondary visual cortex: mediomedial area	0.371592	0.379683	0.387319	0.400017	0.38824	0.353033	0.377459	0.381558	0.390952	0.381266	0.395625	0.397901	0.372729	0.36229	0.374503	0.388479	0.375155	0.364753	0.383879		¦ ¦ ¦ ¦ °--Secondary visual cortex: mediomedial area	0.381112	0.0126413	0.379479	0.0127562	0.430237	0.127989	0.782937	0.940785
¦ ¦ ¦ ¦--Perirhinal area	0.548552	0.560094	0.565447	0.56878	0.609521	0.562801	0.589885	0.551991	0.585991	0.587873	0.591504	0.615034	0.551675	0.577786	0.583633	0.568981	0.564716	0.59088	0.578218		¦ ¦ ¦ ¦--Perirhinal area	0.573094	0.0194173	0.58027	0.018221	-1.23671	-0.393845	0.419161	0.851022
¦ ¦ ¦ ¦--Somatosensory areas	7.43175	7.57402	7.87943	7.6672	7.75952	7.74196	7.54954	7.36234	7.57095	7.43396	7.41516	8.10052	8.09034	7.52559	8.03037	7.69176	7.33084	7.53348	7.63175		¦ ¦ ¦ ¦--Somatosensory areas	7.59707	0.164834	7.70553	0.296214	-1.40763	-0.366173	0.331109	0.691104
¦ ¦ ¦ ¦ ¦--Primary somatosensory area	6.07135	6.13362	6.55552	6.20742	6.36251	6.35741	6.26421	6.03072	6.23872	6.0407	6.17507	6.46539	6.54573	6.18049	6.31774	6.2503	5.91568	6.10398	6.14838		¦ ¦ ¦ ¦ ¦--Primary somatosensory area	6.22622	0.167123	6.23364	0.19036	-0.119083	-0.0389955	0.928914	0.996743
¦ ¦ ¦ ¦ ¦ ¦--Primary somatosensory area-other	0.8449	0.842411	0.953701	0.897176	0.947096	0.954081	0.932676	0.899367	0.940379	0.904324	0.920706	0.887137	0.905947	0.852308	0.940627	0.913622	0.929365	0.964898	0.873908		¦ ¦ ¦ ¦ ¦ ¦--Primary somatosensory area-other	0.911611	0.0418411	0.909835	0.0346851	0.195143	0.0511885	0.921508	0.996743
¦ ¦ ¦ ¦ ¦ ¦--Primary somatosensory area, barrel field	2.1029	2.11282	2.18793	2.05563	2.17228	2.11976	2.1122	2.00112	2.10406	2.05952	2.1929	2.36177	2.31747	2.1795	2.17833	2.09938	2.00529	2.02445	2.0874		¦ ¦ ¦ ¦ ¦ ¦--Primary somatosensory area, barrel field	2.10282	0.0547596	2.16072	0.121735	-2.67958	-0.475607	0.191013	0.472913
¦ ¦ ¦ ¦ ¦ ¦--Primary somatosensory area, trunk	0.236838	0.256746	0.265574	0.255799	0.239649	0.25064	0.260087	0.252779	0.258899	0.236069	0.260205	0.240525	0.277229	0.24305	0.246362	0.257807	0.240231	0.24901	0.244663		¦ ¦ ¦ ¦ ¦ ¦--Primary somatosensory area, trunk	0.251308	0.0103714	0.251009	0.0121117	0.11914	0.0246912	0.954434	0.996743
¦ ¦ ¦ ¦ ¦ ¦ ¦--Primary somatosensory cortex: dysgranular zone	0.0853415	0.0905086	0.0939775	0.0901458	0.0821535	0.092718	0.0844721	0.083039	0.0896765	0.0762532	0.0918475	0.0861486	0.0875018	0.0864336	0.0824482	0.0856972	0.0806218	0.0755762	0.0849514		¦ ¦ ¦ ¦ ¦ ¦ ¦--Primary somatosensory cortex: dysgranular zone	0.0868285	0.00552036	0.0845807	0.00460863	2.65764	0.487748	0.351935	0.728835
¦ ¦ ¦ ¦ ¦ ¦ ¦--Primary somatosensory cortex: shoulder region	0.0383859	0.0449309	0.0476218	0.0461533	0.0449011	0.0486067	0.0433881	0.04369	0.0393091	0.0450288	0.0470692	0.0409568	0.0559715	0.0433692	0.0434196	0.0478372	0.0442575	0.0499503	0.0423983		¦ ¦ ¦ ¦ ¦ ¦ ¦--Primary somatosensory cortex: shoulder region	0.0442016	0.00325403	0.0461366	0.00466916	-4.19418	-0.414433	0.305149	0.613291
¦ ¦ ¦ ¦ ¦ ¦ °--Primary somatosensory cortex: trunk region	0.113111	0.121307	0.123975	0.1195	0.112595	0.109315	0.132227	0.12605	0.129914	0.114787	0.121288	0.11342	0.133756	0.113247	0.120495	0.124273	0.115352	0.123483	0.117313		¦ ¦ ¦ ¦ ¦ ¦ °--Primary somatosensory cortex: trunk region	0.120278	0.0077818	0.120292	0.00650446	-0.011425	-0.0021129	0.996738	0.996853
¦ ¦ ¦ ¦ ¦ ¦--Primary somatosensory area, upper limb	0.864427	0.875109	0.977843	0.984067	0.872019	0.889605	0.904786	0.851149	0.859272	0.857204	0.858433	0.917066	0.866783	0.845967	0.966861	0.95332	0.821348	0.836531	0.878202		¦ ¦ ¦ ¦ ¦ ¦--Primary somatosensory area, upper limb	0.893548	0.0487466	0.882723	0.0516707	1.22629	0.209496	0.644443	0.882111
¦ ¦ ¦ ¦ ¦ ¦--Primary somatosensory area, lower limb	0.594402	0.575224	0.623011	0.557093	0.542846	0.591543	0.561192	0.542789	0.551243	0.577184	0.545357	0.552945	0.632074	0.541469	0.619813	0.635145	0.5553	0.56601	0.578247		¦ ¦ ¦ ¦ ¦ ¦--Primary somatosensory area, lower limb	0.571653	0.0258092	0.580707	0.0380112	-1.55913	-0.238192	0.547844	0.851022
¦ ¦ ¦ ¦ ¦ ¦--Primary somatosensory area, mouth	0.131055	0.135763	0.156217	0.142202	0.15395	0.142366	0.141282	0.142109	0.13921	0.129972	0.147337	0.126636	0.135461	0.143761	0.117843	0.134068	0.130817	0.145414	0.143791		¦ ¦ ¦ ¦ ¦ ¦--Primary somatosensory area, mouth	0.141413	0.00852004	0.136125	0.00991323	3.88415	0.533359	0.228041	0.613291
¦ ¦ ¦ ¦ ¦ °--Primary somatosensory area, nose	1.29683	1.33555	1.39125	1.31545	1.43467	1.40942	1.35198	1.34141	1.38565	1.27643	1.25013	1.37932	1.41077	1.37444	1.2479	1.25696	1.23333	1.31767	1.34218		¦ ¦ ¦ ¦ ¦ °--Primary somatosensory area, nose	1.35386	0.05082	1.31252	0.0673423	3.14987	0.613918	0.146736	0.423159
¦ ¦ ¦ ¦ °--Supplemental somatosensory area	1.3604	1.4404	1.32391	1.45978	1.39701	1.38455	1.28533	1.33162	1.33223	1.39326	1.24009	1.63513	1.54461	1.3451	1.71263	1.44146	1.41516	1.4295	1.48336		¦ ¦ ¦ ¦ °--Supplemental somatosensory area	1.37085	0.0545457	1.47189	0.143949	-6.86481	-0.701934	0.0543789	0.26096
¦ ¦ ¦ ¦--Temporal association areas	0.643746	0.648824	0.665755	0.64185	0.664137	0.605914	0.647981	0.659358	0.657224	0.647298	0.630138	0.684598	0.710166	0.686754	0.678524	0.685353	0.657743	0.711564	0.657061		¦ ¦ ¦ ¦--Temporal association areas	0.648209	0.0170543	0.677989	0.0261611	-4.39246	-1.13835	0.00857466	0.148278
¦ ¦ ¦ °--Visual areas	2.12707	2.22429	2.12269	2.21239	2.23091	2.12314	2.16429	2.16783	2.22649	2.3296	2.24253	2.11935	2.24303	2.17735	2.10434	2.24975	2.13144	2.24319	2.19439		¦ ¦ ¦ °--Visual areas	2.19287	0.0651518	2.18949	0.0590595	0.154592	0.0573112	0.907346	0.99642
¦ ¦ ¦ ¦--Primary visual area	0.520141	0.529714	0.475527	0.518582	0.518547	0.437717	0.500148	0.514799	0.522749	0.52875	0.480511	0.429009	0.503604	0.482371	0.425821	0.562231	0.478772	0.484933	0.537369		¦ ¦ ¦ ¦--Primary visual area	0.506667	0.0290106	0.48718	0.0443191	4.00003	0.439706	0.267702	0.562254
¦ ¦ ¦ ¦--Lateral visual area	0.43862	0.457447	0.443472	0.469662	0.473827	0.478475	0.447008	0.442799	0.476028	0.489322	0.47401	0.417043	0.441452	0.453454	0.404385	0.461407	0.446207	0.465004	0.417353		¦ ¦ ¦ ¦--Lateral visual area	0.461666	0.0180006	0.442257	0.0243008	4.38861	0.798696	0.0626172	0.242662
¦ ¦ ¦ ¦--posteromedial visual area	0.366215	0.388804	0.396397	0.399266	0.414285	0.419978	0.395757	0.388043	0.408643	0.444096	0.43603	0.458895	0.435929	0.407763	0.423239	0.402385	0.39597	0.455934	0.401207		¦ ¦ ¦ ¦--posteromedial visual area	0.402148	0.0211277	0.42415	0.023877	-5.18732	-0.921473	0.0479169	0.18328
¦ ¦ ¦ ¦--Anterolateral visual area	0.596163	0.610562	0.569389	0.59961	0.605083	0.580711	0.602597	0.610182	0.591278	0.623068	0.620707	0.551993	0.608975	0.609983	0.584615	0.603459	0.59837	0.616296	0.603612		¦ ¦ ¦ ¦--Anterolateral visual area	0.598864	0.0155172	0.599779	0.0207459	-0.152491	-0.0440864	0.914028	0.996743
¦ ¦ ¦ °--Anteromedial visual area	0.20593	0.237764	0.237907	0.225272	0.219174	0.206257	0.218775	0.212005	0.227796	0.244365	0.23127	0.262411	0.253067	0.223781	0.266284	0.22027	0.212123	0.221018	0.234852		¦ ¦ ¦ °--Anteromedial visual area	0.223525	0.0135284	0.23612	0.0197508	-5.33412	-0.63769	0.120046	0.276772
¦ ¦ °--Cerebral nuclei	10.732	10.0285	10.6347	10.2961	10.5302	10.3234	10.5671	10.0744	10.4384	10.0985	9.69733	10.5478	10.0625	9.97934	10.5648	10.2738	9.92731	9.92244	9.98419		¦ ¦ °--Cerebral nuclei	10.3723	0.248458	10.1066	0.295652	2.62918	0.898764	0.0482075	0.254862
¦ ¦ ¦--Pallidum	2.61648	2.49376	2.59895	2.5186	2.62602	2.51994	2.61024	2.51694	2.56127	2.52025	2.45455	2.61635	2.46771	2.50737	2.63628	2.61724	2.53185	2.47862	2.53851		¦ ¦ ¦--Pallidum	2.55824	0.0502245	2.53872	0.0693526	0.769065	0.281523	0.488337	0.846378
¦ ¦ ¦ ¦--Pallidum, ventral region	1.22584	1.17159	1.19256	1.16275	1.21317	1.16167	1.20114	1.16619	1.18753	1.1754	1.1782	1.19404	1.14147	1.19855	1.27355	1.22306	1.18636	1.17924	1.18771		¦ ¦ ¦ ¦--Pallidum, ventral region	1.18578	0.0222215	1.1958	0.036209	-0.837499	-0.276583	0.472105	0.846378
¦ ¦ ¦ ¦--Pallidum, caudal region	0.293974	0.292314	0.290349	0.294561	0.329451	0.274915	0.304051	0.310397	0.301262	0.309272	0.287533	0.326844	0.285087	0.304194	0.314291	0.325388	0.32482	0.28712	0.29638		¦ ¦ ¦ ¦--Pallidum, caudal region	0.300055	0.0146319	0.30574	0.0175478	-1.85939	-0.323966	0.451912	0.846378
¦ ¦ ¦ ¦ °--Bed nuclei of the stria terminalis	0.293974	0.292314	0.290349	0.294561	0.329451	0.274915	0.304051	0.310397	0.301262	0.309272	0.287533	0.326844	0.285087	0.304194	0.314291	0.325388	0.32482	0.28712	0.29638		¦ ¦ ¦ ¦ °--Bed nuclei of the stria terminalis	0.300055	0.0146319	0.30574	0.0175478	-1.85939	-0.323966	0.451912	0.846378
¦ ¦ ¦ ¦--Pallidum, dorsal region	0.824513	0.757198	0.829914	0.774948	0.808177	0.798057	0.830053	0.774622	0.811743	0.772563	0.700236	0.829169	0.774233	0.726655	0.78579	0.789237	0.737052	0.735021	0.780061		¦ ¦ ¦ ¦--Pallidum, dorsal region	0.798179	0.0267306	0.761939	0.0398586	4.75621	0.909201	0.0310736	0.18328
¦ ¦ ¦ °--Pallidum, medial region	0.272154	0.272657	0.286133	0.28634	0.275227	0.285304	0.274996	0.265722	0.260729	0.263008	0.288574	0.26629	0.266924	0.277975	0.26265	0.279558	0.283622	0.277239	0.27435		¦ ¦ ¦ °--Pallidum, medial region	0.274227	0.0094277	0.275242	0.00856398	-0.36892	-0.118569	0.809619	0.979833
¦ ¦ ¦ °--Medial septal complex	0.272154	0.272657	0.286133	0.28634	0.275227	0.285304	0.274996	0.265722	0.260729	0.263008	0.288574	0.26629	0.266924	0.277975	0.26265	0.279558	0.283622	0.277239	0.27435		¦ ¦ ¦ °--Medial septal complex	0.274227	0.0094277	0.275242	0.00856398	-0.36892	-0.118569	0.809619	0.979833
¦ ¦ °--Striatum	8.11555	7.53478	8.03576	7.77746	7.90416	7.8035	7.95687	7.55748	7.87715	7.57828	7.24278	7.93145	7.59482	7.47196	7.92855	7.65659	7.39546	7.44382	7.44568		¦ ¦ °--Striatum	7.8141	0.203693	7.5679	0.236062	3.25318	1.04294	0.0258871	0.18328
¦ ¦ ¦--Striatum ventral region	1.78973	1.75237	1.81819	1.74096	1.7886	1.76831	1.78781	1.78515	1.79099	1.71675	1.79327	1.7914	1.68594	1.75003	1.88071	1.7663	1.73523	1.78969	1.7391		¦ ¦ ¦--Striatum ventral region	1.77389	0.0296004	1.77019	0.0539496	0.209	0.0685767	0.853067	0.979833
¦ ¦ ¦ ¦--Fundus of striatum	0.0397505	0.036551	0.0368026	0.0382085	0.0405045	0.0368903	0.0395168	0.0389228	0.0387845	0.0399278	0.0316869	0.0415253	0.0332082	0.0324725	0.0419185	0.0386318	0.0364482	0.0336454	0.0436089		¦ ¦ ¦ ¦--Fundus of striatum	0.0385859	0.00142189	0.0370162	0.00455069	4.2407	0.344946	0.313432	0.723765
¦ ¦ ¦ ¦--Nucleus accumbens	1.02638	1.00245	1.01781	0.992895	1.00601	1.00018	1.01259	0.988398	1.01041	0.938585	0.947499	1.02543	0.955305	1.00953	1.06894	0.988851	0.97231	0.989348	0.978581		¦ ¦ ¦ ¦--Nucleus accumbens	0.999571	0.0242149	0.992866	0.0374981	0.675364	0.178821	0.645678	0.886423
¦ ¦ ¦ °--Olfactory tubercle	0.723602	0.713371	0.763574	0.709862	0.742089	0.731241	0.735695	0.75783	0.741788	0.738236	0.814086	0.724447	0.697428	0.708025	0.769853	0.738818	0.726477	0.766693	0.716914		¦ ¦ ¦ °--Olfactory tubercle	0.735729	0.0172674	0.740304	0.0368877	-0.618059	-0.124039	0.728811	0.928657
¦ ¦ ¦--Lateral septal complex	0.753131	0.709761	0.729447	0.726212	0.747546	0.714986	0.738977	0.697335	0.7199	0.699978	0.687651	0.69925	0.68778	0.715033	0.70445	0.722975	0.706611	0.694909	0.703457		¦ ¦ ¦--Lateral septal complex	0.723728	0.0190031	0.702457	0.0117433	3.02798	1.81126	0.0101137	0.118182
¦ ¦ ¦--Striatum dorsal region	5.34035	4.85043	5.25819	5.09068	5.11199	5.10105	5.18018	4.82531	5.11569	4.91267	4.53801	5.22658	5.00248	4.77947	5.09419	4.90303	4.70423	4.7139	4.77142		¦ ¦ ¦--Striatum dorsal region	5.07865	0.169305	4.85926	0.216504	4.515	1.01335	0.0241705	0.18328
¦ ¦ ¦ °--Caudoputamen	5.34035	4.85043	5.25819	5.09068	5.11199	5.10105	5.18018	4.82531	5.11569	4.91267	4.53801	5.22658	5.00248	4.77947	5.09419	4.90303	4.70423	4.7139	4.77142		¦ ¦ ¦ °--Caudoputamen	5.07865	0.169305	4.85926	0.216504	4.515	1.01335	0.0241705	0.18328
¦ ¦ °--Striatum-like amygdalar nuclei	0.232335	0.222216	0.229937	0.219607	0.256021	0.219158	0.249907	0.249676	0.250572	0.248888	0.223847	0.21422	0.218615	0.227423	0.249196	0.26429	0.249381	0.245329	0.231698		¦ ¦ °--Striatum-like amygdalar nuclei	0.237832	0.0146012	0.236	0.0167964	0.776139	0.109053	0.802265	0.946185
¦ ¦ °--Medial amygdalar nucleus	0.232335	0.222216	0.229937	0.219607	0.256021	0.219158	0.249907	0.249676	0.250572	0.248888	0.223847	0.21422	0.218615	0.227423	0.249196	0.26429	0.249381	0.245329	0.231698		¦ ¦ °--Medial amygdalar nucleus	0.237832	0.0146012	0.236	0.0167964	0.776139	0.109053	0.802265	0.946185
¦ ¦--Brain stem	24.3084	24.0358	24.1801	24.2513	23.9228	24.3194	24.1046	24.1076	24.0393	24.17	24.1282	23.2302	23.6696	24.3794	23.4761	23.9383	24.6539	24.2401	24.4945		¦ ¦--Brain stem	24.1439	0.127253	24.0234	0.482862	0.501785	0.249648	0.456032	0.856296
¦ ¦ ¦--Midbrain	7.28273	7.22262	7.42554	7.45235	7.3088	7.31401	7.28847	7.4169	7.36396	7.44816	7.09476	7.4737	7.35857	7.41444	7.39991	7.48633	7.56556	7.1871	7.54367		¦ ¦ ¦--Midbrain	7.35235	0.0802522	7.39156	0.158397	-0.530423	-0.247521	0.498437	0.851022
¦ ¦ ¦ ¦--Midbrain, sensory related	3.15626	3.19986	3.24808	3.3309	3.18465	3.15764	3.15204	3.30562	3.1794	3.33479	3.15532	3.25195	3.2494	3.28282	3.25546	3.33732	3.37423	3.18119	3.34982		¦ ¦ ¦ ¦--Midbrain, sensory related	3.22492	0.073956	3.27083	0.0740998	-1.40358	-0.619553	0.194781	0.562254
¦ ¦ ¦ ¦ ¦--Inferior colliculus	1.18981	1.26408	1.21377	1.30696	1.16552	1.18701	1.20008	1.28781	1.19353	1.31062	1.22172	1.18088	1.22792	1.26872	1.2301	1.26295	1.30785	1.22478	1.29517		¦ ¦ ¦ ¦ ¦--Inferior colliculus	1.23192	0.0547705	1.24668	0.040159	-1.18387	-0.367516	0.516195	0.868167
¦ ¦ ¦ ¦ °--Superior colliculus, sensory related	1.96644	1.93579	2.03431	2.02394	2.01914	1.97063	1.95197	2.01781	1.98586	2.02417	1.9336	2.07106	2.02148	2.01411	2.02536	2.07437	2.06638	1.9564	2.05464		¦ ¦ ¦ ¦ °--Superior colliculus, sensory related	1.99301	0.0351947	2.02416	0.0504166	-1.5389	-0.617848	0.133592	0.426745
¦ ¦ ¦ ¦--Midbrain, behavioral state related	0.0569853	0.0545638	0.0613616	0.0582482	0.060324	0.0618643	0.0588733	0.0619729	0.0615197	0.0605161	0.0553852	0.066267	0.0622916	0.0604615	0.0603666	0.061491	0.0684398	0.0609368	0.0625417		¦ ¦ ¦ ¦--Midbrain, behavioral state related	0.0596229	0.00243721	0.0620201	0.00371205	-3.86518	-0.645785	0.110976	0.302022
¦ ¦ ¦ ¦ °--Midbrain raphe nuclei	0.0569853	0.0545638	0.0613616	0.0582482	0.060324	0.0618643	0.0588733	0.0619729	0.0615197	0.0605161	0.0553852	0.066267	0.0622916	0.0604615	0.0603666	0.061491	0.0684398	0.0609368	0.0625417		¦ ¦ ¦ ¦ °--Midbrain raphe nuclei	0.0596229	0.00243721	0.0620201	0.00371205	-3.86518	-0.645785	0.110976	0.302022
¦ ¦ ¦ ¦ °--Interpeduncular nucleus	0.0569853	0.0545638	0.0613616	0.0582482	0.060324	0.0618643	0.0588733	0.0619729	0.0615197	0.0605161	0.0553852	0.066267	0.0622916	0.0604615	0.0603666	0.061491	0.0684398	0.0609368	0.0625417		¦ ¦ ¦ ¦ °--Interpeduncular nucleus	0.0596229	0.00243721	0.0620201	0.00371205	-3.86518	-0.645785	0.110976	0.302022
¦ ¦ ¦ ¦--Midbrain-other	3.18131	3.10184	3.24232	3.15714	3.18248	3.20326	3.20225	3.1707	3.24368	3.14685	3.03083	3.30821	3.18175	3.17328	3.21358	3.1907	3.18733	3.07731	3.24016		¦ ¦ ¦ ¦--Midbrain-other	3.18318	0.0430736	3.17813	0.0822844	0.159058	0.0614343	0.866702	0.981736
¦ ¦ ¦ °--Midbrain, motor related	0.888171	0.866352	0.87378	0.906056	0.881342	0.891246	0.875303	0.878607	0.87937	0.906006	0.853226	0.847275	0.865133	0.897883	0.870497	0.896825	0.935554	0.867671	0.891152		¦ ¦ ¦ °--Midbrain, motor related	0.884623	0.0132743	0.880579	0.0275264	0.459246	0.146915	0.683349	0.937967
¦ ¦ ¦ °--Periaqueductal gray	0.888171	0.866352	0.87378	0.906056	0.881342	0.891246	0.875303	0.878607	0.87937	0.906006	0.853226	0.847275	0.865133	0.897883	0.870497	0.896825	0.935554	0.867671	0.891152		¦ ¦ ¦ °--Periaqueductal gray	0.884623	0.0132743	0.880579	0.0275264	0.459246	0.146915	0.683349	0.937967
¦ ¦ ¦--Hindbrain	10.3306	10.4112	10.1393	10.2479	10.0969	10.4285	10.2699	10.2866	10.1245	10.2758	10.6958	9.10587	9.7162	10.4635	9.48976	9.95738	10.5434	10.5955	10.394		¦ ¦ ¦--Hindbrain	10.2611	0.114	10.1068	0.563881	1.52644	0.273596	0.407823	0.832718
¦ ¦ ¦ ¦--Medulla	6.0928	6.21404	5.95014	6.05602	5.95455	6.15863	6.11093	6.14772	5.95665	6.1401	6.57519	5.27824	5.68395	6.19864	5.64062	5.86771	6.24624	6.34339	6.15306		¦ ¦ ¦ ¦--Medulla	6.07816	0.0953501	5.99856	0.409227	1.32695	0.194509	0.557015	0.877839
¦ ¦ ¦ ¦ ¦--Medulla, sensory related	0.056303	0.0525834	0.0480678	0.0558108	0.0510423	0.0527738	0.0570381	0.0524253	0.0493449	0.0532852	0.0597142	0.0397631	0.0392346	0.0594603	0.0400106	0.0496755	0.0556851	0.0569621	0.0533498		¦ ¦ ¦ ¦ ¦--Medulla, sensory related	0.0528675	0.00292682	0.0504284	0.00862269	4.83678	0.282871	0.410174	0.832718
¦ ¦ ¦ ¦ ¦ °--Dorsal column nuclei	0.056303	0.0525834	0.0480678	0.0558108	0.0510423	0.0527738	0.0570381	0.0524253	0.0493449	0.0532852	0.0597142	0.0397631	0.0392346	0.0594603	0.0400106	0.0496755	0.0556851	0.0569621	0.0533498		¦ ¦ ¦ ¦ ¦ °--Dorsal column nuclei	0.0528675	0.00292682	0.0504284	0.00862269	4.83678	0.282871	0.410174	0.832718
¦ ¦ ¦ ¦ ¦ °--Cuneate nucleus	0.056303	0.0525834	0.0480678	0.0558108	0.0510423	0.0527738	0.0570381	0.0524253	0.0493449	0.0532852	0.0597142	0.0397631	0.0392346	0.0594603	0.0400106	0.0496755	0.0556851	0.0569621	0.0533498		¦ ¦ ¦ ¦ ¦ °--Cuneate nucleus	0.0528675	0.00292682	0.0504284	0.00862269	4.83678	0.282871	0.410174	0.832718
¦ ¦ ¦ ¦ ¦--Medulla, motor related	0.0722278	0.064062	0.075087	0.0634261	0.0616779	0.0767631	0.0635215	0.0706018	0.0881966	0.0707183	0.07709	0.0531074	0.0792242	0.0761899	0.0698642	0.0633292	0.0749639	0.0900756	0.0721559		¦ ¦ ¦ ¦ ¦--Medulla, motor related	0.0706282	0.00812632	0.0728889	0.0103727	-3.10159	-0.217947	0.601727	0.868167
¦ ¦ ¦ ¦ ¦ °--Inferior olivary complex	0.0722278	0.064062	0.075087	0.0634261	0.0616779	0.0767631	0.0635215	0.0706018	0.0881966	0.0707183	0.07709	0.0531074	0.0792242	0.0761899	0.0698642	0.0633292	0.0749639	0.0900756	0.0721559		¦ ¦ ¦ ¦ ¦ °--Inferior olivary complex	0.0706282	0.00812632	0.0728889	0.0103727	-3.10159	-0.217947	0.601727	0.868167
¦ ¦ ¦ ¦ °--Medulla-other	5.96427	6.09739	5.82699	5.93679	5.84183	6.0291	5.99037	6.02469	5.81911	6.0161	6.43838	5.18537	5.56549	6.06299	5.53075	5.75471	6.11559	6.19635	6.02755		¦ ¦ ¦ ¦ °--Medulla-other	5.95466	0.0964277	5.87524	0.393943	1.35178	0.201604	0.544061	0.874707
¦ ¦ ¦ °--Pons	4.23785	4.19714	4.1891	4.19188	4.14234	4.26984	4.15897	4.13883	4.16784	4.13572	4.12064	3.82763	4.03224	4.26488	3.84914	4.08967	4.29715	4.25215	4.24098		¦ ¦ ¦ °--Pons	4.18295	0.0441098	4.10828	0.177026	1.81772	0.421841	0.212992	0.600628
¦ ¦ ¦ ¦--Pons-other	3.89153	3.86181	3.87385	3.86195	3.82777	3.93947	3.83668	3.82369	3.85969	3.812	3.77369	3.54419	3.73264	3.91602	3.5361	3.77518	3.9778	3.89688	3.90099		¦ ¦ ¦ ¦--Pons-other	3.85884	0.0375638	3.78372	0.159375	1.98543	0.471361	0.165032	0.528642
¦ ¦ ¦ ¦--Pons, behavioral state related	0.179225	0.167033	0.152577	0.162979	0.151033	0.163102	0.154772	0.149459	0.14977	0.157423	0.182356	0.13991	0.146983	0.172621	0.138438	0.153278	0.151311	0.185316	0.167439		¦ ¦ ¦ ¦--Pons, behavioral state related	0.158737	0.00946843	0.159739	0.0177249	-0.627036	-0.0565094	0.877881	0.981736
¦ ¦ ¦ ¦ °--Pontine reticular nucleus	0.179225	0.167033	0.152577	0.162979	0.151033	0.163102	0.154772	0.149459	0.14977	0.157423	0.182356	0.13991	0.146983	0.172621	0.138438	0.153278	0.151311	0.185316	0.167439		¦ ¦ ¦ ¦ °--Pontine reticular nucleus	0.158737	0.00946843	0.159739	0.0177249	-0.627036	-0.0565094	0.877881	0.981736
¦ ¦ ¦ °--Pons, sensory related	0.167094	0.168299	0.162677	0.166958	0.163539	0.167269	0.167524	0.165678	0.15838	0.166298	0.164593	0.143534	0.152618	0.176234	0.174604	0.161207	0.168047	0.169962	0.172549		¦ ¦ ¦ °--Pons, sensory related	0.165372	0.00303213	0.164816	0.0108265	0.33685	0.0512799	0.877903	0.981736
¦ ¦ ¦ °--Superior olivary complex	0.167094	0.168299	0.162677	0.166958	0.163539	0.167269	0.167524	0.165678	0.15838	0.166298	0.164593	0.143534	0.152618	0.176234	0.174604	0.161207	0.168047	0.169962	0.172549		¦ ¦ ¦ °--Superior olivary complex	0.165372	0.00303213	0.164816	0.0108265	0.33685	0.0512799	0.877903	0.981736
¦ ¦ °--Interbrain	6.69501	6.40196	6.61527	6.55108	6.51716	6.5769	6.54628	6.40411	6.55086	6.44604	6.33765	6.65068	6.5948	6.50143	6.58644	6.49462	6.54497	6.45748	6.55678		¦ ¦ °--Interbrain	6.53047	0.092675	6.52498	0.091506	0.0840241	0.0599148	0.898465	0.98892
¦ ¦ ¦--Hypothalamus	2.57839	2.4191	2.49699	2.46345	2.45821	2.45695	2.48424	2.44352	2.43703	2.45247	2.56747	2.5417	2.44664	2.50775	2.5251	2.54504	2.53479	2.48912	2.50115		¦ ¦ ¦--Hypothalamus	2.46904	0.0443585	2.51764	0.036033	-1.93047	-1.34883	0.018604	0.147009
¦ ¦ ¦ ¦--Hypothalamus-other	2.42665	2.2734	2.3401	2.30856	2.31234	2.30663	2.33841	2.30305	2.28779	2.30746	2.37333	2.40399	2.30227	2.35868	2.38527	2.39756	2.37943	2.33679	2.35146		¦ ¦ ¦ ¦--Hypothalamus-other	2.32044	0.0423452	2.36542	0.0320571	-1.90157	-1.40312	0.0192218	0.159724
¦ ¦ ¦ °--Hypothalamic medial zone	0.151743	0.145706	0.156893	0.154889	0.145869	0.150315	0.145824	0.140471	0.149246	0.145013	0.194138	0.137707	0.144368	0.149072	0.139827	0.147483	0.155362	0.152328	0.149689		¦ ¦ ¦ °--Hypothalamic medial zone	0.148597	0.00498949	0.152219	0.016702	-2.37981	-0.216892	0.520616	0.846378
¦ ¦ ¦ ¦--Mammillary body	0.11045	0.103617	0.111228	0.10676	0.100689	0.109829	0.107687	0.101588	0.106439	0.103271	0.149405	0.092501	0.102994	0.104629	0.086755	0.0987195	0.102597	0.108914	0.108529		¦ ¦ ¦ ¦--Mammillary body	0.106156	0.00374109	0.106116	0.0177722	0.0374635	0.0022369	0.994554	0.996853
¦ ¦ ¦ °--Medial preoptic nucleus	0.0412925	0.0420882	0.0456651	0.0481296	0.0451802	0.0404865	0.038137	0.0388829	0.0428069	0.0417421	0.0447336	0.045206	0.0413739	0.0444429	0.0530715	0.0487634	0.0527653	0.0434143	0.0411595		¦ ¦ ¦ °--Medial preoptic nucleus	0.0424411	0.00311498	0.0461034	0.00446502	-7.94363	-0.820217	0.0517691	0.26303
¦ ¦ °--Thalamus	4.11662	3.98286	4.11828	4.08763	4.05895	4.11995	4.06204	3.96058	4.11383	3.99356	3.77018	4.10898	4.14816	3.99368	4.06134	3.94958	4.01018	3.96837	4.05564		¦ ¦ °--Thalamus	4.06143	0.0615439	4.00734	0.109946	1.34966	0.49193	0.197242	0.472913
¦ °--Cerebellum	9.13993	9.63092	9.3018	9.71774	9.00373	9.14653	9.24262	9.76679	8.9358	9.70618	10.8344	8.82482	9.30823	9.71634	8.78992	9.59365	9.76242	9.33348	9.66955		¦ °--Cerebellum	9.3592	0.317056	9.53698	0.606853	-1.86409	-0.292951	0.427482	0.778766
¦ ¦--Cerebellar cortex	8.86882	9.3389	9.02214	9.4184	8.71889	8.86776	8.96387	9.45921	8.66851	9.40507	10.5306	8.50179	8.9967	9.41233	8.47208	9.29654	9.4478	9.03158	9.36467		¦ ¦--Cerebellar cortex	9.07316	0.304913	9.22823	0.611681	-1.68043	-0.253521	0.486686	0.834126
¦ ¦ ¦--Vermal regions	3.87282	4.06266	4.02145	4.11618	3.77891	3.92168	3.92667	4.18982	3.83303	4.194	4.45203	3.69906	3.96462	4.14509	3.65199	4.01635	4.14204	3.92536	4.07256		¦ ¦ ¦--Vermal regions	3.99172	0.147315	4.00768	0.242141	-0.398117	-0.0658925	0.862638	0.980275
¦ ¦ ¦ ¦--Lingula (I)	0.442591	0.416989	0.337928	0.367329	0.404472	0.385171	0.394953	0.380453	0.46992	0.378229	0.372894	0.435418	0.424408	0.426016	0.371318	0.428739	0.362107	0.357853	0.417691		¦ ¦ ¦ ¦--Lingula (I)	0.397804	0.037984	0.399605	0.0324694	-0.450759	-0.0554754	0.913351	0.996743
¦ ¦ ¦ ¦--Central lobule	0.357755	0.407235	0.421201	0.469253	0.355873	0.299789	0.426754	0.472041	0.321791	0.517247	0.524738	0.360156	0.426337	0.488175	0.447622	0.342298	0.522442	0.483352	0.43005		¦ ¦ ¦ ¦--Central lobule	0.404894	0.070397	0.447241	0.0651635	-9.46856	-0.649862	0.192935	0.426745
¦ ¦ ¦ ¦--Culmen	1.1112	1.24093	1.21883	1.24914	1.12394	1.22681	1.14016	1.31262	1.12732	1.30455	1.29391	1.17162	1.20064	1.22623	1.16791	1.23125	1.2674	1.16842	1.23536		¦ ¦ ¦ ¦--Culmen	1.20555	0.0752796	1.21808	0.044955	-1.02903	-0.278822	0.66975	0.899134
¦ ¦ ¦ ¦ ¦--Culmen-other	0.780819	0.91127	0.86463	0.891958	0.803418	0.875163	0.80653	0.94086	0.78473	0.912725	0.935731	0.804499	0.856338	0.856835	0.857422	0.881291	0.883557	0.829701	0.847783		¦ ¦ ¦ ¦ ¦--Culmen-other	0.85721	0.0588193	0.861462	0.0369155	-0.493531	-0.115171	0.854587	0.979833
¦ ¦ ¦ ¦ °--Lobules IV-V	0.330381	0.32966	0.354199	0.357184	0.320519	0.351649	0.333629	0.371758	0.342589	0.391823	0.358181	0.367119	0.344302	0.3694	0.310489	0.34996	0.383844	0.338721	0.387581		¦ ¦ ¦ ¦ °--Lobules IV-V	0.348339	0.0217503	0.356622	0.0240319	-2.3226	-0.344662	0.441063	0.834126
¦ ¦ ¦ ¦--Declive (VI)	0.517235	0.574267	0.566023	0.568622	0.543656	0.570536	0.512941	0.536105	0.549171	0.526962	0.657838	0.510809	0.569069	0.554208	0.502293	0.55579	0.559421	0.517823	0.558033		¦ ¦ ¦ ¦--Declive (VI)	0.546552	0.022869	0.553921	0.0459704	-1.33031	-0.160295	0.658545	0.882111
¦ ¦ ¦ ¦--Folium-tuber vermis (VII)	0.218375	0.212435	0.215291	0.209936	0.196283	0.228934	0.213056	0.2058	0.221702	0.21393	0.270782	0.167423	0.198732	0.202641	0.167071	0.244729	0.191643	0.200627	0.221197		¦ ¦ ¦ ¦--Folium-tuber vermis (VII)	0.213574	0.0088338	0.207205	0.0339436	3.07391	0.187644	0.573572	0.86499
¦ ¦ ¦ ¦--Pyramus (VIII)	0.350195	0.353937	0.339366	0.355669	0.303016	0.367261	0.341813	0.336537	0.320016	0.342811	0.394301	0.278128	0.331886	0.357154	0.253826	0.339589	0.318785	0.344446	0.344014		¦ ¦ ¦ ¦--Pyramus (VIII)	0.341062	0.0184583	0.329126	0.04181	3.62674	0.285495	0.423399	0.753779
¦ ¦ ¦ ¦--Uvula (IX)	0.56333	0.554288	0.600423	0.596857	0.545987	0.546918	0.57886	0.638811	0.527754	0.592303	0.636818	0.514874	0.540336	0.589249	0.492009	0.604483	0.617481	0.591034	0.589451		¦ ¦ ¦ ¦--Uvula (IX)	0.574553	0.0332265	0.575082	0.0485651	-0.091923	-0.010885	0.978027	0.996743
¦ ¦ ¦ °--Nodulus (X)	0.312137	0.30258	0.322389	0.29937	0.305682	0.296264	0.31813	0.307455	0.295357	0.317976	0.300743	0.260634	0.273216	0.301408	0.24994	0.269468	0.302761	0.261802	0.276757		¦ ¦ ¦ °--Nodulus (X)	0.307734	0.00961887	0.277414	0.0197603	10.9293	1.53436	0.000459082	0.0522576	-
¦ ¦ °--Hemispheric regions	4.996	5.27624	5.00069	5.30222	4.93998	4.94608	5.03721	5.26939	4.83548	5.21106	6.07855	4.80273	5.03208	5.26724	4.8201	5.2802	5.30576	5.10622	5.29211		¦ ¦ °--Hemispheric regions	5.08144	0.167805	5.22055	0.377128	-2.66483	-0.36889	0.304676	0.618012
¦ ¦ ¦--Simple lobule	0.927649	1.03695	0.942321	1.04624	0.91953	0.904232	0.940271	1.04034	0.95293	0.981431	1.17438	0.950349	1.0235	1.04383	0.917409	1.02531	1.09349	1.05579	1.02875		¦ ¦ ¦--Simple lobule	0.969191	0.0537232	1.03476	0.0746791	-6.33627	-0.877956	0.0407489	0.214003
¦ ¦ ¦--Ansiform lobule	1.83263	1.88569	1.8606	1.8182	1.88018	1.8563	1.88739	1.87112	1.80775	1.89025	2.14459	1.71305	1.75735	1.84421	1.70514	1.87886	1.73518	1.73023	1.82625		¦ ¦ ¦--Ansiform lobule	1.85901	0.029975	1.81498	0.138309	2.42567	0.318314	0.338803	0.618012
¦ ¦ ¦ ¦--Crus 1	0.990256	0.983914	1.02109	0.985371	1.01593	1.00152	1.03397	0.992659	1.00409	1.00909	1.0961	0.88502	0.91168	0.972825	0.869907	0.97747	0.952919	0.90935	0.940898		¦ ¦ ¦ ¦--Crus 1	1.00379	0.0164403	0.946241	0.0674009	6.08185	0.85383	0.0178272	0.137502
¦ ¦ ¦ °--Crus 2	0.842376	0.901771	0.83951	0.832827	0.864244	0.854784	0.853415	0.878461	0.803658	0.881158	1.0485	0.828033	0.845669	0.871388	0.835228	0.901386	0.782259	0.820884	0.885353		¦ ¦ ¦ °--Crus 2	0.85522	0.0279618	0.868744	0.076438	-1.55666	-0.17692	0.607522	0.877057
¦ ¦ ¦--Paramedian lobule	0.827229	0.896989	0.791687	0.911603	0.746904	0.846806	0.791862	0.900126	0.819707	0.865132	1.13741	0.786465	0.89458	0.932981	0.796929	0.877628	0.901397	0.913268	0.894277		¦ ¦ ¦--Paramedian lobule	0.839804	0.0543246	0.903882	0.100977	-7.08914	-0.634574	0.0983876	0.26303
¦ ¦ ¦--Copula pyramidis	0.55416	0.511324	0.509999	0.535077	0.476688	0.562758	0.502104	0.519699	0.461095	0.495988	0.654	0.418237	0.512007	0.55949	0.434575	0.504276	0.501808	0.562735	0.563875		¦ ¦ ¦--Copula pyramidis	0.512889	0.0318588	0.523445	0.0719854	-2.01655	-0.146634	0.678937	0.899134
¦ ¦ ¦--Flocculus	0.201973	0.221529	0.204874	0.223111	0.203011	0.197324	0.205514	0.239862	0.205034	0.221686	0.250461	0.199199	0.219048	0.245662	0.206969	0.232507	0.23984	0.226211	0.248829		¦ ¦ ¦--Flocculus	0.212392	0.0134204	0.229858	0.0184893	-7.59878	-0.94468	0.0295907	0.18328
¦ ¦ °--Paraflocculus	0.652356	0.723759	0.691206	0.767991	0.713672	0.578656	0.710069	0.698241	0.588964	0.756576	0.717701	0.735432	0.6256	0.641063	0.759079	0.761621	0.834047	0.617989	0.730132		¦ ¦ °--Paraflocculus	0.688149	0.0638363	0.713629	0.0722802	-3.5705	-0.352519	0.425655	0.77544
¦ °--Cerebellar nuclei	0.271117	0.292017	0.279659	0.299344	0.284843	0.278768	0.278747	0.307574	0.267294	0.301108	0.303852	0.323022	0.311528	0.304005	0.31784	0.297113	0.314622	0.301899	0.304882		¦ °--Cerebellar nuclei	0.286047	0.0134405	0.308751	0.00845823	-7.35354	-2.68427	0.000439724	0.0522576	-
¦ ¦--Dentate nucleus	0.0757212	0.0809161	0.0786263	0.0826358	0.0771009	0.0810301	0.0773993	0.0829591	0.0729681	0.0800922	0.0829959	0.0884934	0.0894314	0.084649	0.0817607	0.0842378	0.0846173	0.0827979	0.0836986		¦ ¦--Dentate nucleus	0.0789449	0.0031849	0.0847425	0.00257747	-6.8414	-2.24932	0.000455795	0.0427599	*
¦ ¦--Interposed nucleus	0.0941568	0.102903	0.0989411	0.104507	0.100703	0.100239	0.0969165	0.111735	0.0948558	0.105795	0.106843	0.121904	0.108839	0.106849	0.120312	0.104445	0.11035	0.107108	0.11119		¦ ¦--Interposed nucleus	0.101075	0.00537751	0.110871	0.00615658	-8.83544	-1.59114	0.00176562	0.0885412	-
¦ °--Fastigial nucleus	0.101239	0.108198	0.102092	0.112201	0.10704	0.0974988	0.104431	0.11288	0.0994701	0.115221	0.114013	0.112624	0.113257	0.112507	0.115767	0.10843	0.119654	0.111993	0.109993		¦ °--Fastigial nucleus	0.106027	0.006074	0.113138	0.00324389	-6.28492	-2.192	0.00613063	0.137502
¦--fiber tracts	10.3843	10.0563	10.0591	10.0324	10.0853	9.97085	10.1459	10.1704	10.0357	10.0747	9.83422	10.2399	9.96079	9.89459	9.54506	9.91709	9.94494	10.0298	9.98572		¦--fiber tracts	10.1015	0.114356	9.92801	0.183371	1.74725	0.945991	0.0227963	0.195095
¦ ¦--cranial nerves	1.55608	1.54972	1.51118	1.49271	1.55293	1.5395	1.56954	1.54805	1.57986	1.57646	1.53945	1.60793	1.4983	1.55065	1.49421	1.50789	1.54148	1.6339	1.55021		¦ ¦--cranial nerves	1.5476	0.0276168	1.54711	0.0475184	0.0315916	0.0102857	0.978162	0.996743
¦ ¦ ¦--olfactory nerve	0.537444	0.552213	0.526271	0.54293	0.557725	0.526353	0.54442	0.562897	0.549251	0.565339	0.549805	0.567242	0.545411	0.545009	0.539666	0.555201	0.549586	0.575513	0.547222		¦ ¦ ¦--olfactory nerve	0.546484	0.0137604	0.55274	0.0115563	-1.13167	-0.54128	0.301314	0.582974
¦ ¦ ¦ ¦--anterior commissure, olfactory limb	0.215169	0.234826	0.211708	0.227393	0.230661	0.20523	0.224951	0.221366	0.222456	0.233046	0.212868	0.23504	0.222418	0.225813	0.2045	0.223512	0.22478	0.227862	0.224111		¦ ¦ ¦ ¦--anterior commissure, olfactory limb	0.222681	0.00959821	0.222323	0.0088197	0.161007	0.0405858	0.933792	0.996743
¦ ¦ ¦ °--lateral olfactory tract, general	0.322275	0.317386	0.314563	0.315537	0.327065	0.321124	0.31947	0.34153	0.326796	0.332293	0.336938	0.332202	0.322993	0.319197	0.335166	0.331689	0.324806	0.347651	0.323111		¦ ¦ ¦ °--lateral olfactory tract, general	0.323804	0.00836075	0.330417	0.00889338	-2.00145	-0.743601	0.113108	0.26303
¦ ¦ ¦--facial nerve	0.0484566	0.0493365	0.0453342	0.0475498	0.0472599	0.0443539	0.0475139	0.0486036	0.0473808	0.0463435	0.0485569	0.0384983	0.0410803	0.0491875	0.0375134	0.0451289	0.0520389	0.0522455	0.0495913		¦ ¦ ¦--facial nerve	0.0472133	0.00151599	0.0459823	0.00568252	2.67699	0.21662	0.517286	0.851022
¦ ¦ ¦--dorsal roots	0.585341	0.577245	0.574684	0.533905	0.566141	0.59698	0.588867	0.55516	0.606655	0.579275	0.577699	0.600752	0.529387	0.579339	0.557931	0.530573	0.567342	0.619963	0.566605		¦ ¦ ¦--dorsal roots	0.576425	0.0209454	0.569955	0.0294884	1.13526	0.219424	0.585439	0.882111
¦ ¦ ¦ °--cervicothalamic tract	0.585341	0.577245	0.574684	0.533905	0.566141	0.59698	0.588867	0.55516	0.606655	0.579275	0.577699	0.600752	0.529387	0.579339	0.557931	0.530573	0.567342	0.619963	0.566605		¦ ¦ ¦ °--cervicothalamic tract	0.576425	0.0209454	0.569955	0.0294884	1.13526	0.219424	0.585439	0.882111
¦ ¦ ¦ °--medial lemniscus	0.585341	0.577245	0.574684	0.533905	0.566141	0.59698	0.588867	0.55516	0.606655	0.579275	0.577699	0.600752	0.529387	0.579339	0.557931	0.530573	0.567342	0.619963	0.566605		¦ ¦ ¦ °--medial lemniscus	0.576425	0.0209454	0.569955	0.0294884	1.13526	0.219424	0.585439	0.882111
¦ ¦ ¦--optic nerve	0.351887	0.339427	0.329266	0.333613	0.34948	0.335951	0.356441	0.348508	0.341244	0.351435	0.33301	0.368142	0.348441	0.343602	0.328376	0.345638	0.340746	0.356468	0.354037		¦ ¦ ¦--optic nerve	0.343725	0.00906842	0.346496	0.0121503	-0.799477	-0.227991	0.578031	0.914069
¦ ¦ ¦ °--optic tract	0.351887	0.339427	0.329266	0.333613	0.34948	0.335951	0.356441	0.348508	0.341244	0.351435	0.33301	0.368142	0.348441	0.343602	0.328376	0.345638	0.340746	0.356468	0.354037		¦ ¦ ¦ °--optic tract	0.343725	0.00906842	0.346496	0.0121503	-0.799477	-0.227991	0.578031	0.914069
¦ ¦ °--oculomotor nerve	0.0329549	0.0314988	0.0356228	0.0347171	0.0323254	0.0358628	0.0322966	0.0328774	0.0353271	0.0340641	0.0303778	0.033297	0.0339772	0.0335172	0.0307234	0.0313489	0.0317682	0.0297126	0.0327559		¦ ¦ °--oculomotor nerve	0.0337547	0.00156686	0.031942	0.00151679	5.6749	1.19507	0.0204565	0.18328
¦ ¦ °--posterior commissure	0.0329549	0.0314988	0.0356228	0.0347171	0.0323254	0.0358628	0.0322966	0.0328774	0.0353271	0.0340641	0.0303778	0.033297	0.0339772	0.0335172	0.0307234	0.0313489	0.0317682	0.0297126	0.0327559		¦ ¦ °--posterior commissure	0.0337547	0.00156686	0.031942	0.00151679	5.6749	1.19507	0.0204565	0.18328
¦ ¦--medial forebrain bundle system	1.82476	1.63237	1.67244	1.6471	1.71918	1.67142	1.70588	1.646	1.6752	1.66628	1.56139	1.79234	1.65138	1.59991	1.63245	1.67557	1.63765	1.57722	1.63816		¦ ¦--medial forebrain bundle system	1.68606	0.0554182	1.64067	0.0674445	2.76648	0.672982	0.125891	0.495814
¦ ¦ ¦--cerebrum related	1.53334	1.36455	1.38995	1.3702	1.4406	1.39505	1.42776	1.37586	1.40274	1.39332	1.3088	1.52995	1.38058	1.33163	1.37248	1.4046	1.35979	1.31557	1.3687		¦ ¦ ¦--cerebrum related	1.40934	0.0497006	1.37468	0.0661333	2.52122	0.524071	0.21089	0.649821
¦ ¦ ¦ ¦--anterior commissure, temporal limb	0.123646	0.108158	0.110638	0.109408	0.1166	0.105804	0.12143	0.111229	0.118587	0.106242	0.0974559	0.103259	0.0988555	0.0966919	0.0991005	0.106732	0.0998448	0.105177	0.0971698		¦ ¦ ¦ ¦--anterior commissure, temporal limb	0.113174	0.00641859	0.100476	0.00367882	12.6377	3.45162	7.13651e-05	0.0427599	*
¦ ¦ ¦ ¦--fornix system	0.977689	0.855089	0.879895	0.869521	0.898021	0.8809	0.896186	0.860124	0.884469	0.878766	0.832012	0.992087	0.885813	0.849392	0.872615	0.890005	0.8804	0.830946	0.875443		¦ ¦ ¦ ¦--fornix system	0.888066	0.0343624	0.878746	0.0479644	1.06061	0.194312	0.629806	0.920207
¦ ¦ ¦ ¦ ¦--fimbria	0.83034	0.716632	0.736655	0.726094	0.755669	0.738662	0.752185	0.716457	0.747654	0.735081	0.694747	0.844205	0.744087	0.705979	0.72952	0.744529	0.732554	0.689521	0.732876		¦ ¦ ¦ ¦ ¦--fimbria	0.745543	0.0327237	0.735335	0.0456474	1.38816	0.223618	0.57962	0.890516
¦ ¦ ¦ ¦ °--dorsal fornix	0.147349	0.138457	0.143239	0.143427	0.142352	0.142238	0.144002	0.143667	0.136815	0.143685	0.137265	0.147882	0.141726	0.143413	0.143095	0.145476	0.147846	0.141425	0.142566		¦ ¦ ¦ ¦ °--dorsal fornix	0.142523	0.00295674	0.143411	0.00334091	-0.618892	-0.265663	0.547002	0.928293
¦ ¦ ¦ ¦--stria terminalis	0.235788	0.200647	0.204141	0.206682	0.229823	0.212194	0.225018	0.208796	0.216348	0.215981	0.187726	0.232141	0.207177	0.198796	0.206057	0.209647	0.204258	0.197884	0.20097		¦ ¦ ¦ ¦--stria terminalis	0.215542	0.0115063	0.204962	0.0120849	5.16186	0.875457	0.0673134	0.313205
¦ ¦ ¦ °--cingulum bundle	0.196215	0.20066	0.195278	0.184587	0.196158	0.196153	0.185126	0.195706	0.183335	0.192329	0.191609	0.202468	0.188734	0.186753	0.194708	0.198211	0.175284	0.181565	0.195114		¦ ¦ ¦ °--cingulum bundle	0.192555	0.00601945	0.190494	0.00845159	1.08181	0.243833	0.545238	0.882111
¦ ¦ °--hypothalamus related	0.291422	0.267821	0.282493	0.276906	0.278576	0.27637	0.278118	0.270143	0.27246	0.27296	0.252588	0.262382	0.270797	0.268282	0.259971	0.27097	0.277867	0.261648	0.269466		¦ ¦ °--hypothalamus related	0.276727	0.00674767	0.265997	0.0075334	4.03401	1.42437	0.00445257	0.0885412	-
¦ ¦ ¦--epithalamus related	0.233659	0.212166	0.21847	0.218316	0.218057	0.215619	0.217168	0.211978	0.211963	0.215915	0.199419	0.205196	0.214042	0.212899	0.202199	0.213127	0.220673	0.206239	0.213117		¦ ¦ ¦--epithalamus related	0.217331	0.00631145	0.209657	0.0067742	3.66025	1.13282	0.0204379	0.148278
¦ ¦ ¦ ¦--fasciculus retroflexus	0.0588002	0.0557629	0.0591891	0.0573128	0.0586631	0.059424	0.0586991	0.0563536	0.0576049	0.0560593	0.0517256	0.0541733	0.0584045	0.0547012	0.0551899	0.0579407	0.0600158	0.0543309	0.0579246		¦ ¦ ¦ ¦--fasciculus retroflexus	0.0577869	0.00136083	0.0560452	0.00264805	3.10775	0.657747	0.0844847	0.281284
¦ ¦ ¦ ¦--habenular commissure	0.0101116	0.00681711	0.00638793	0.00653497	0.00618314	0.00637909	0.00593421	0.00531311	0.00606722	0.00616599	0.00633738	0.00537185	0.00535526	0.00718225	0.00471373	0.00537449	0.0069292	0.00632601	0.00595434		¦ ¦ ¦ ¦--habenular commissure	0.00658944	0.00130046	0.00594939	0.000815191	10.7582	0.785153	0.2221	0.536581
¦ ¦ ¦ °--stria medullaris	0.164747	0.149586	0.152893	0.154468	0.153211	0.149816	0.152535	0.150312	0.14829	0.15369	0.141356	0.145651	0.150283	0.151016	0.142296	0.149812	0.153728	0.145582	0.149239		¦ ¦ ¦ °--stria medullaris	0.152955	0.00461976	0.147662	0.00416753	3.58397	1.26986	0.0182901	0.146708
¦ ¦ °--mammillary related	0.0577631	0.0556551	0.0640232	0.0585908	0.0605194	0.0607512	0.0609496	0.0581646	0.0604973	0.0570453	0.0531686	0.0571861	0.0567545	0.0553831	0.0577712	0.0578425	0.0571939	0.0554086	0.056348		¦ ¦ °--mammillary related	0.059396	0.00241494	0.0563396	0.00149013	5.42488	2.05107	0.00449123	0.0885412	-
¦ ¦ °--mammilothalmic tract	0.0577631	0.0556551	0.0640232	0.0585908	0.0605194	0.0607512	0.0609496	0.0581646	0.0604973	0.0570453	0.0531686	0.0571861	0.0567545	0.0553831	0.0577712	0.0578425	0.0571939	0.0554086	0.056348		¦ ¦ °--mammilothalmic tract	0.059396	0.00241494	0.0563396	0.00149013	5.42488	2.05107	0.00449123	0.0885412	-
¦ ¦--cerebellum related fiber tracts	2.46524	2.56567	2.45927	2.55815	2.43133	2.45342	2.38621	2.587	2.40967	2.50011	2.65733	2.41914	2.50085	2.60576	2.31225	2.50547	2.58792	2.56466	2.6039		¦ ¦--cerebellum related fiber tracts	2.48161	0.0689139	2.52859	0.107882	-1.85793	-0.435469	0.268563	0.582974
¦ ¦ ¦--cerebellar peduncles	0.68467	0.706393	0.670906	0.679611	0.665058	0.691225	0.659568	0.675977	0.681331	0.658604	0.704848	0.647408	0.657886	0.709171	0.611775	0.679684	0.705298	0.70647	0.708412		¦ ¦ ¦--cerebellar peduncles	0.677334	0.0148048	0.681217	0.0350161	-0.569923	-0.110875	0.752143	0.937967
¦ ¦ ¦ ¦--inferior cerebellar peduncle	0.173016	0.186581	0.170172	0.183823	0.169038	0.176645	0.168489	0.175652	0.170366	0.174002	0.189571	0.163742	0.163077	0.184417	0.153856	0.177681	0.18428	0.187401	0.186766		¦ ¦ ¦ ¦--inferior cerebellar peduncle	0.174779	0.00616665	0.176755	0.0131093	-1.11795	-0.150734	0.67408	0.920207
¦ ¦ ¦ ¦--middle cerebellar peduncle	0.280792	0.285793	0.264481	0.264245	0.262553	0.278611	0.255653	0.263006	0.273576	0.257249	0.279604	0.239516	0.263372	0.288422	0.233849	0.264206	0.274919	0.288337	0.286118		¦ ¦ ¦ ¦--middle cerebellar peduncle	0.268596	0.0103788	0.268705	0.0204646	-0.0405112	-0.00531922	0.988315	0.996853
¦ ¦ ¦ °--superior cerebelar peduncles	0.230862	0.234018	0.236253	0.231544	0.233466	0.235969	0.235426	0.237319	0.237388	0.227353	0.235673	0.244149	0.231437	0.236332	0.22407	0.237797	0.246098	0.230731	0.235527		¦ ¦ ¦ °--superior cerebelar peduncles	0.23396	0.00322869	0.235757	0.00673077	-0.762453	-0.267063	0.46048	0.86499
¦ ¦ °--arbor vitae	1.78057	1.85928	1.78836	1.87854	1.76627	1.7622	1.72664	1.91103	1.72834	1.8415	1.95248	1.77173	1.84296	1.89659	1.70048	1.82578	1.88262	1.85819	1.89549		¦ ¦ °--arbor vitae	1.80427	0.0642446	1.84737	0.0749421	-2.33289	-0.575073	0.194744	0.500392
¦ ¦ ¦--trunk of arbor vita	0.885824	0.905908	0.869162	0.924211	0.874168	0.873036	0.841894	0.937211	0.842657	0.91609	0.96181	0.887834	0.916392	0.9499	0.846086	0.885094	0.948015	0.9455	0.952356		¦ ¦ ¦--trunk of arbor vita	0.887016	0.0329808	0.921443	0.0400543	-3.73617	-0.859501	0.0556978	0.254862
¦ ¦ ¦--lobule 1-2 white matter	0.0234027	0.0199259	0.0148189	0.0144797	0.0205593	0.0214349	0.0157397	0.0161524	0.025103	0.0161841	0.0141029	0.0217716	0.0173102	0.0202554	0.0134538	0.0260165	0.0148643	0.0148773	0.0180601		¦ ¦ ¦--lobule 1-2 white matter	0.0187801	0.0037998	0.0178569	0.00417299	5.16976	0.221222	0.620146	0.881553
¦ ¦ ¦--lobule 3 white matter	0.0341421	0.0372381	0.0375651	0.040646	0.0338189	0.0249027	0.0394498	0.0426647	0.0300132	0.0449368	0.0417286	0.0356844	0.0398498	0.0434272	0.0389584	0.0295527	0.0430561	0.0430504	0.0417648		¦ ¦ ¦--lobule 3 white matter	0.0365377	0.00601906	0.0396747	0.00453346	-7.90677	-0.691964	0.220819	0.536581
¦ ¦ ¦--trunk of lobules 1-3 white matter	0.0302257	0.0308791	0.0260409	0.0276419	0.0292269	0.0276998	0.0273001	0.0284831	0.0278473	0.0283977	0.0294257	0.0314921	0.0289016	0.031007	0.0236809	0.0279951	0.0271161	0.0301605	0.0311934		¦ ¦ ¦--trunk of lobules 1-3 white matter	0.0283742	0.00142629	0.0289969	0.00248595	-2.14744	-0.250485	0.506351	0.868167
¦ ¦ ¦--lobules 4-5 white matter	0.0967904	0.110381	0.112451	0.11506	0.0975066	0.115452	0.105342	0.123	0.0985553	0.116523	0.111916	0.103088	0.111887	0.107531	0.112652	0.117734	0.112516	0.106087	0.108079		¦ ¦ ¦--lobules 4-5 white matter	0.109106	0.00911834	0.110165	0.00437369	-0.961632	-0.242218	0.755364	0.937967
¦ ¦ ¦--lobules 6-7 white matter	0.14013	0.151782	0.144376	0.154903	0.146051	0.149502	0.134611	0.145584	0.145559	0.136993	0.15174	0.138602	0.149835	0.150189	0.136109	0.152212	0.145108	0.140866	0.147113		¦ ¦ ¦--lobules 6-7 white matter	0.144949	0.00634382	0.145753	0.00596026	-0.551341	-0.134825	0.780117	0.95313
¦ ¦ ¦--lobule 8 white matter	0.0323817	0.031674	0.0321843	0.031107	0.0281382	0.0326661	0.0312785	0.0314392	0.0307666	0.0300674	0.0321035	0.0226101	0.0291673	0.0316019	0.0200193	0.0294404	0.0308461	0.0312242	0.0288849		¦ ¦ ¦--lobule 8 white matter	0.0311703	0.00131858	0.0284331	0.00423649	9.62691	0.646107	0.0683072	0.300811
¦ ¦ ¦--trunk of lobules 6-8 white matter	0.0264458	0.0241293	0.0282709	0.0217657	0.0236579	0.0228477	0.0231608	0.024142	0.0255334	0.020825	0.0212288	0.0192847	0.0209596	0.0224318	0.0173538	0.0221856	0.0232044	0.022225	0.0218467		¦ ¦ ¦--trunk of lobules 6-8 white matter	0.0240779	0.00220535	0.0211911	0.00181985	13.6222	1.58623	0.00664159	0.118182
¦ ¦ ¦--lobule 9 white matter	0.0519909	0.0539845	0.0602538	0.0614235	0.0534291	0.0520888	0.056221	0.0612406	0.0565018	0.0598851	0.0579737	0.0510468	0.054014	0.0554847	0.0455941	0.0529872	0.0593732	0.054009	0.0588536		¦ ¦ ¦--lobule 9 white matter	0.0567019	0.00376361	0.0543707	0.00432426	4.28759	0.539097	0.22584	0.528642
¦ ¦ ¦--lobule 10 white matter	0.0218335	0.0227147	0.0238828	0.0219501	0.0202383	0.0201933	0.0201468	0.0204402	0.0218743	0.0212063	0.0199494	0.0195973	0.0201486	0.0199217	0.0172977	0.020221	0.0209273	0.0170886	0.0202701		¦ ¦ ¦--lobule 10 white matter	0.021448	0.00124366	0.0194913	0.00135205	10.039	1.44723	0.00435482	0.102261
¦ ¦ ¦--anterior lobule white matter	0.0193226	0.0174065	0.0205306	0.0194468	0.0179911	0.0192372	0.0181911	0.0199741	0.0194528	0.0226262	0.0192948	0.0215158	0.0190021	0.019733	0.017943	0.0194071	0.0215141	0.0192999	0.0206924		¦ ¦ ¦--anterior lobule white matter	0.0194179	0.00147085	0.0198225	0.00119494	-2.041	-0.338575	0.522375	0.868167
¦ ¦ ¦--simple lobule white matter	0.0728555	0.0841226	0.0764394	0.0827149	0.0723414	0.0665309	0.0702996	0.0841176	0.0738425	0.0794874	0.0862836	0.0764849	0.0821466	0.0808475	0.0722912	0.0820207	0.0865452	0.0814963	0.0781525		¦ ¦ ¦--simple lobule white matter	0.0762752	0.00613409	0.0806965	0.00453873	-5.47895	-0.974132	0.0949583	0.26303
¦ ¦ ¦--crus 1 white matter	0.0811522	0.0853755	0.0796622	0.0854685	0.0800878	0.0740802	0.0810027	0.0848766	0.0774344	0.0792376	0.0863729	0.0737137	0.0774625	0.0803541	0.0676196	0.0810244	0.0775344	0.0750864	0.0817138		¦ ¦ ¦--crus 1 white matter	0.0808378	0.00365492	0.0778757	0.00540334	3.80351	0.548182	0.175667	0.403589
¦ ¦ ¦--trunk of simple and crus 1 white matter	0.0258863	0.0303267	0.0251489	0.0311861	0.0312367	0.0297548	0.0272599	0.0340758	0.0257352	0.0278061	0.0325498	0.0352013	0.0331523	0.0284098	0.0347637	0.0279109	0.0296307	0.0303145	0.0323618		¦ ¦ ¦--trunk of simple and crus 1 white matter	0.0288417	0.00292998	0.0315883	0.00265016	-8.69512	-1.03641	0.0477428	0.183842
¦ ¦ ¦--crus 2 white matter	0.0542016	0.0607073	0.0531896	0.052372	0.055425	0.0533446	0.0585652	0.0580181	0.0551565	0.0575975	0.0627044	0.0571008	0.057146	0.0575596	0.05331	0.0604666	0.046828	0.0562763	0.0599657		¦ ¦ ¦--crus 2 white matter	0.0558577	0.0027396	0.0568175	0.0046234	-1.68918	-0.207585	0.584378	0.868167
¦ ¦ ¦--paramedian lobule	0.0333642	0.0346649	0.030688	0.0316077	0.0273007	0.0352777	0.028787	0.0366591	0.0326769	0.0324865	0.03914	0.0291615	0.0331103	0.0366657	0.0294187	0.03271	0.0309439	0.0360526	0.0338961		¦ ¦ ¦--paramedian lobule	0.0323513	0.00288975	0.0334554	0.0033778	-3.30046	-0.326894	0.452993	0.778766
¦ ¦ ¦--trunk of crus 2 and paramedian white matter	0.0706039	0.0668642	0.0699364	0.0695	0.0637296	0.0685859	0.0610433	0.0702822	0.0637394	0.0616599	0.0817314	0.0634248	0.0678286	0.0718225	0.0631022	0.0654622	0.0680766	0.0701039	0.0697911		¦ ¦ ¦--trunk of crus 2 and paramedian white matter	0.0665945	0.0037245	0.0690381	0.00561799	-3.53956	-0.434968	0.274636	0.528642
¦ ¦ ¦--copula white matter	0.0176987	0.0160997	0.0163871	0.0166009	0.0164139	0.0165971	0.0159674	0.0170978	0.0149999	0.0178801	0.0182683	0.0141402	0.0153946	0.0157574	0.0140991	0.0155481	0.016862	0.0162069	0.0162865		¦ ¦ ¦--copula white matter	0.0165743	0.000841808	0.0158403	0.00129835	4.63322	0.565271	0.157773	0.463188
¦ ¦ ¦--paraflocculus white matter	0.0485249	0.0604109	0.0533479	0.0615816	0.0597239	0.045781	0.0562344	0.0596826	0.0458606	0.0560461	0.0646532	0.057925	0.054	0.0565439	0.0618396	0.0607192	0.064137	0.0514058	0.0574319		¦ ¦ ¦--paraflocculus white matter	0.0547194	0.00607217	0.0587395	0.00448713	-6.84401	-0.895926	0.122581	0.313205
¦ ¦ °--flocculus white matter	0.013796	0.0146851	0.0140276	0.014875	0.0152276	0.0131863	0.0141457	0.0158861	0.0150268	0.0155662	0.0195031	0.0120511	0.0152548	0.0171503	0.0148847	0.0170777	0.0155209	0.0168647	0.0167791		¦ ¦ °--flocculus white matter	0.0146422	0.000843767	0.0161207	0.00204946	-9.17142	-0.72141	0.0512043	0.254862
¦ ¦--lateral forebrain bundle system	4.50685	4.27921	4.38265	4.30382	4.35052	4.27483	4.45353	4.35796	4.34083	4.30163	4.04831	4.38956	4.28058	4.10928	4.07763	4.19731	4.14813	4.22492	4.16056		¦ ¦--lateral forebrain bundle system	4.35518	0.0755707	4.18181	0.106382	4.14591	1.62973	0.000700434	0.118182
¦ ¦ ¦--corticospinal tract	1.68034	1.51186	1.56155	1.49169	1.57744	1.57021	1.57436	1.52309	1.58124	1.52133	1.42639	1.48424	1.4443	1.47918	1.41183	1.44589	1.51836	1.53166	1.47813		¦ ¦ ¦--corticospinal tract	1.55931	0.0531118	1.46889	0.0403275	6.15606	2.24228	0.000683389	0.0427599	*
¦ ¦ ¦ ¦--cerebal peduncle	0.507641	0.472603	0.478059	0.46982	0.49172	0.467586	0.492553	0.476196	0.490355	0.462607	0.462391	0.47909	0.465558	0.476248	0.436791	0.472577	0.481049	0.490895	0.467085		¦ ¦ ¦ ¦--cerebal peduncle	0.480914	0.014107	0.470187	0.0153118	2.28144	0.700572	0.130329	0.371656
¦ ¦ ¦ ¦--corticospinal tract-other	0.431388	0.371101	0.40995	0.328027	0.362824	0.418694	0.371015	0.382717	0.393777	0.374982	0.37157	0.321558	0.310815	0.35682	0.374475	0.326287	0.381372	0.402093	0.360977		¦ ¦ ¦ ¦--corticospinal tract-other	0.384447	0.0302135	0.356218	0.030594	7.92467	0.922701	0.0592648	0.214003
¦ ¦ ¦ °--internal capsule	0.741314	0.668157	0.673539	0.69384	0.722897	0.683933	0.710793	0.664179	0.697111	0.683741	0.592426	0.683589	0.667925	0.646112	0.600565	0.64703	0.655941	0.638675	0.650065		¦ ¦ ¦ °--internal capsule	0.69395	0.0248278	0.642481	0.0293401	8.01104	1.75424	0.000681986	0.0522576	-
¦ ¦ °--corpus callosum	2.82651	2.76734	2.82111	2.81213	2.77308	2.70462	2.87916	2.83487	2.75959	2.7803	2.62192	2.90532	2.83629	2.63009	2.66579	2.75142	2.62977	2.69326	2.68244		¦ ¦ °--corpus callosum	2.79587	0.0488964	2.71292	0.0995677	3.05752	0.833084	0.0314774	0.302022
¦ °--extrapyramidal fiber systems	0.0313856	0.0293028	0.0335079	0.0306063	0.0312926	0.0316671	0.0307025	0.031346	0.0301612	0.0302383	0.0277447	0.0309237	0.0296846	0.0289757	0.0285209	0.0308577	0.0297565	0.0290828	0.0328826		¦ °--extrapyramidal fiber systems	0.031021	0.00112998	0.0298255	0.00153898	4.00859	0.776865	0.0685594	0.254862
¦ °--rubrospinal tract	0.0313856	0.0293028	0.0335079	0.0306063	0.0312926	0.0316671	0.0307025	0.031346	0.0301612	0.0302383	0.0277447	0.0309237	0.0296846	0.0289757	0.0285209	0.0308577	0.0297565	0.0290828	0.0328826		¦ °--rubrospinal tract	0.031021	0.00112998	0.0298255	0.00153898	4.00859	0.776865	0.0685594	0.254862
¦ °--ventral tegmental decussation	0.0313856	0.0293028	0.0335079	0.0306063	0.0312926	0.0316671	0.0307025	0.031346	0.0301612	0.0302383	0.0277447	0.0309237	0.0296846	0.0289757	0.0285209	0.0308577	0.0297565	0.0290828	0.0328826		¦ °--ventral tegmental decussation	0.031021	0.00112998	0.0298255	0.00153898	4.00859	0.776865	0.0685594	0.254862
°--ventricular systems	1.87536	1.3449	1.24782	1.37524	1.35222	1.37182	1.34219	1.27439	1.34877	1.29744	1.24323	1.24221	1.23726	1.37274	1.19082	1.28299	1.24146	1.21199	1.23721		°--ventricular systems	1.38301	0.178023	1.2511	0.051955	10.5439	2.53901	0.0474221	0.176889
¦--cerebral aqueduct	0.100093	0.0883125	0.0796334	0.110607	0.09117	0.0860963	0.0820609	0.0882455	0.0863536	0.0884143	0.100565	0.0901704	0.0883967	0.095299	0.0965332	0.0918155	0.100054	0.0972554	0.0846417		¦--cerebral aqueduct	0.0900986	0.00903855	0.093859	0.00543934	-4.00642	-0.691332	0.294198	0.562254
¦--fourth ventricle	0.185748	0.180492	0.170287	0.193177	0.177734	0.172478	0.179433	0.183389	0.182783	0.184151	0.22346	0.157134	0.177814	0.202728	0.161585	0.166946	0.185761	0.174511	0.174069		¦--fourth ventricle	0.180967	0.00658616	0.180445	0.0210332	0.289191	0.02481	0.941324	0.996743
¦--lateral ventricle	1.2224	0.820923	0.762826	0.805976	0.846421	0.850602	0.815626	0.77341	0.835299	0.770867	0.671882	0.774712	0.741319	0.820416	0.716837	0.784311	0.709629	0.695203	0.743575		¦--lateral ventricle	0.850435	0.134413	0.739765	0.0471102	14.9602	2.34918	0.0318382	0.148278
¦ ¦--lateral ventricle-other	1.21225	0.810818	0.752395	0.794909	0.834948	0.840813	0.804909	0.762584	0.824348	0.759442	0.662435	0.76384	0.730888	0.810448	0.707508	0.77411	0.698397	0.68549	0.733327		¦ ¦--lateral ventricle-other	0.839741	0.134624	0.729605	0.046936	15.0954	2.34653	0.0327259	0.148278
¦ °--subependymal zone	0.0101526	0.0101044	0.0104307	0.0110673	0.011473	0.00978983	0.0107164	0.010826	0.0109506	0.0114248	0.00944657	0.0108716	0.0104309	0.00996809	0.00932925	0.0102017	0.011232	0.00971294	0.0102477		¦ °--subependymal zone	0.0106936	0.00056683	0.0101601	0.0006299	5.2508	0.846936	0.0686659	0.302425
°--third ventricle	0.367116	0.25517	0.235073	0.265483	0.2369	0.262642	0.26507	0.229343	0.24433	0.254002	0.247322	0.220189	0.229731	0.254295	0.215864	0.239916	0.246015	0.245021	0.234922		°--third ventricle	0.261513	0.0393184	0.23703	0.0129724	10.3288	1.88727	0.0932113	0.26303

## Sheet: 3 Abs volumes - Heterozygous
	/projects/jacob/Basson_Kdm5b/MBM_processed/img_03aug23.2_dc/stats-volumes/img_03aug23.2_dc_N_I_lsq6_lsq12_and_nlin_inverted_displ_log_det_abs_fwhm0.2.mnc	/projects/jacob/Basson_Kdm5b/MBM_processed/img_03aug23.3_dc/stats-volumes/img_03aug23.3_dc_N_I_lsq6_lsq12_and_nlin_inverted_displ_log_det_abs_fwhm0.2.mnc	/projects/jacob/Basson_Kdm5b/MBM_processed/img_08aug23.1_dc/stats-volumes/img_08aug23.1_dc_N_I_lsq6_lsq12_and_nlin_inverted_displ_log_det_abs_fwhm0.2.mnc	/projects/jacob/Basson_Kdm5b/MBM_processed/img_08aug23.2_dc/stats-volumes/img_08aug23.2_dc_N_I_lsq6_lsq12_and_nlin_inverted_displ_log_det_abs_fwhm0.2.mnc	/projects/jacob/Basson_Kdm5b/MBM_processed/img_09aug23.5_dc/stats-volumes/img_09aug23.5_dc_N_I_lsq6_lsq12_and_nlin_inverted_displ_log_det_abs_fwhm0.2.mnc	/projects/jacob/Basson_Kdm5b/MBM_processed/img_14aug23.6_dc/stats-volumes/img_14aug23.6_dc_N_I_lsq6_lsq12_and_nlin_inverted_displ_log_det_abs_fwhm0.2.mnc	/projects/jacob/Basson_Kdm5b/MBM_processed/img_01aug23.3_dc/stats-volumes/img_01aug23.3_dc_N_I_lsq6_lsq12_and_nlin_inverted_displ_log_det_abs_fwhm0.2.mnc	/projects/jacob/Basson_Kdm5b/MBM_processed/img_01aug23.5_dc/stats-volumes/img_01aug23.5_dc_N_I_lsq6_lsq12_and_nlin_inverted_displ_log_det_abs_fwhm0.2.mnc	/projects/jacob/Basson_Kdm5b/MBM_processed/img_03aug23.8_dc/stats-volumes/img_03aug23.8_dc_N_I_lsq6_lsq12_and_nlin_inverted_displ_log_det_abs_fwhm0.2.mnc	/projects/jacob/Basson_Kdm5b/MBM_processed/img_08aug23.5_dc/stats-volumes/img_08aug23.5_dc_N_I_lsq6_lsq12_and_nlin_inverted_displ_log_det_abs_fwhm0.2.mnc	/projects/jacob/Basson_Kdm5b/MBM_processed/img_09aug23.1_dc/stats-volumes/img_09aug23.1_dc_N_I_lsq6_lsq12_and_nlin_inverted_displ_log_det_abs_fwhm0.2.mnc	/projects/jacob/Basson_Kdm5b/MBM_processed/img_10aug23.1_dc/stats-volumes/img_10aug23.1_dc_N_I_lsq6_lsq12_and_nlin_inverted_displ_log_det_abs_fwhm0.2.mnc	/projects/jacob/Basson_Kdm5b/MBM_processed/img_10aug23.8_dc/stats-volumes/img_10aug23.8_dc_N_I_lsq6_lsq12_and_nlin_inverted_displ_log_det_abs_fwhm0.2.mnc	/projects/jacob/Basson_Kdm5b/MBM_processed/img_14aug23.8_dc/stats-volumes/img_14aug23.8_dc_N_I_lsq6_lsq12_and_nlin_inverted_displ_log_det_abs_fwhm0.2.mnc	/projects/jacob/Basson_Kdm5b/MBM_processed/img_31jul23.5_dc/stats-volumes/img_31jul23.5_dc_N_I_lsq6_lsq12_and_nlin_inverted_displ_log_det_abs_fwhm0.2.mnc	.
Absolute Volumes	Male	Male	Male	Female	Female	Female	Female	Male	Female	Female	Male	Male	Male	Female	Female		Absolute Volumes	HET		WT
	HET	HET	HET	HET	HET	HET	WT	WT	WT	WT	WT	WT	WT	WT	WT			Mean	SD	Mean	SD	%Diff	Effect	P-value	FDR
Total Brain Volume	478.02	486.016	455.501	449.96	457.068	474.988	430.209	450.348	457.719	441.087	456.199	456.08	458.119	457.287	454.66		Total Brain Volume	466.925	14.6154	451.301	9.5637	3.46209	1.63372	0.0256268	0.191042
¦--Basic cell groups and regions	421.565	429.714	403.577	398.819	405.366	422.12	382.553	398.638	406.463	391.389	407.222	404.999	406.872	405.88	403.634		¦--Basic cell groups and regions	413.527	12.509	400.85	8.57199	3.16251	1.47888	0.0356991	0.231622
¦ ¦--Cerebrum	268.723	273.933	248.562	244.658	252.732	262.104	232.14	254.279	255.517	240.997	260.025	252.066	249.204	252.352	248.304		¦ ¦--Cerebrum	258.452	11.6556	249.432	8.36422	3.61636	1.07844	0.103108	0.242819
¦ ¦ ¦--Cerebral cortex	216.544	221.873	202.382	199.393	205.541	213.689	190.422	206.777	209.459	196.979	211.828	205.209	203.725	206.978	202.91		¦ ¦ ¦--Cerebral cortex	209.903	8.80658	203.81	6.55493	2.98992	0.929642	0.14722	0.330422
¦ ¦ ¦ ¦--Cortical subplate	14.9271	15.6704	13.8166	13.2127	14.1608	14.0966	12.0018	13.7485	13.3345	13.1507	14.3912	14.0104	13.7708	13.7038	13.326		¦ ¦ ¦ ¦--Cortical subplate	14.314	0.865637	13.4931	0.675958	6.0842	1.21449	0.0595445	0.191042
¦ ¦ ¦ ¦ ¦--Cortical subplate-other	10.3373	10.8779	9.90624	9.41286	10.1779	10.1597	8.57958	9.57792	9.46061	9.48051	10.2086	10.07	9.84077	9.92634	9.46726		¦ ¦ ¦ ¦ ¦--Cortical subplate-other	10.1453	0.483409	9.6235	0.480075	5.42213	1.08691	0.0603556	0.20537
¦ ¦ ¦ ¦ ¦--Claustrum	1.51066	1.56576	1.28346	1.12493	1.09203	1.14515	0.922688	1.41805	1.25088	1.01677	1.34349	1.2407	1.2048	1.11386	1.24256		¦ ¦ ¦ ¦ ¦--Claustrum	1.287	0.205982	1.19487	0.154868	7.71062	0.594903	0.339496	0.464761
¦ ¦ ¦ ¦ ¦ ¦--Claustrum-other	0.351488	0.344064	0.305984	0.278464	0.308992	0.33248	0.257408	0.296064	0.312384	0.267328	0.34016	0.339392	0.322624	0.30464	0.277504		¦ ¦ ¦ ¦ ¦ ¦--Claustrum-other	0.320245	0.0274548	0.301945	0.0300424	6.06086	0.609155	0.253709	0.394524
¦ ¦ ¦ ¦ ¦ ¦--Claustrum: dorsal part	0.40672	0.401792	0.28192	0.246848	0.20448	0.240896	0.18112	0.400576	0.291776	0.2192	0.328064	0.255232	0.258112	0.223616	0.274688		¦ ¦ ¦ ¦ ¦ ¦--Claustrum: dorsal part	0.297109	0.0865679	0.270265	0.065104	9.93264	0.412332	0.503925	0.646903
¦ ¦ ¦ ¦ ¦ °--Claustrum: ventral part	0.752448	0.819904	0.695552	0.599616	0.57856	0.571776	0.48416	0.721408	0.64672	0.53024	0.675264	0.64608	0.624064	0.5856	0.690368		¦ ¦ ¦ ¦ ¦ °--Claustrum: ventral part	0.669643	0.102844	0.622656	0.0769165	7.54617	0.610879	0.328444	0.487564
¦ ¦ ¦ ¦ °--Endopiriform nucleus	3.07917	3.22675	2.62688	2.67494	2.89088	2.79181	2.49952	2.75258	2.62298	2.65344	2.83917	2.69978	2.72525	2.66362	2.61619		¦ ¦ ¦ ¦ °--Endopiriform nucleus	2.88174	0.234052	2.67472	0.0959555	7.73968	2.15741	0.0319529	0.16282
¦ ¦ ¦ ¦ ¦--Endopiriform nucleus, dorsal part	2.47162	2.57197	2.12506	2.13626	2.2825	2.16512	1.94349	2.21094	2.11027	2.06528	2.30592	2.22214	2.16115	2.05165	2.11059		¦ ¦ ¦ ¦ ¦--Endopiriform nucleus, dorsal part	2.29209	0.189187	2.13127	0.107719	7.54546	1.49291	0.0547832	0.191042
¦ ¦ ¦ ¦ ¦ ¦--Dorsal nucleus of the endopiriform	1.77235	1.79994	1.52282	1.53869	1.61242	1.52064	1.36288	1.53875	1.5111	1.44602	1.63309	1.59648	1.57811	1.43642	1.52544		¦ ¦ ¦ ¦ ¦ ¦--Dorsal nucleus of the endopiriform	1.62781	0.127443	1.51425	0.086114	7.49899	1.31865	0.0586943	0.191042
¦ ¦ ¦ ¦ ¦ °--Intermediate nucleus of the endopiriform claustrum	0.699264	0.772032	0.60224	0.597568	0.67008	0.64448	0.580608	0.672192	0.599168	0.619264	0.672832	0.625664	0.58304	0.615232	0.585152		¦ ¦ ¦ ¦ ¦ °--Intermediate nucleus of the endopiriform claustrum	0.664277	0.0656651	0.617017	0.0354553	7.65951	1.33296	0.092124	0.242819
¦ ¦ ¦ ¦ °--Endopiriform nucleus, ventral part	0.607552	0.654784	0.501824	0.538688	0.608384	0.626688	0.556032	0.541632	0.512704	0.58816	0.533248	0.477632	0.564096	0.611968	0.5056		¦ ¦ ¦ ¦ °--Endopiriform nucleus, ventral part	0.589653	0.0576129	0.543452	0.0419756	8.50137	1.10066	0.0944243	0.319995
¦ ¦ ¦ °--Cortical plate	201.617	206.202	188.565	186.18	191.38	199.592	178.42	193.029	196.125	183.828	197.437	191.199	189.954	193.274	189.583		¦ ¦ ¦ °--Cortical plate	195.589	8.00736	190.317	5.97514	2.77054	0.882454	0.16667	0.351365
¦ ¦ ¦ ¦--Olfactory areas	41.3529	42.5844	39.5204	39.0127	39.1783	41.3985	36.8575	38.5021	38.5392	37.184	40.2507	40.2717	39.7059	40.5044	39.1069		¦ ¦ ¦ ¦--Olfactory areas	40.5079	1.46953	38.9914	1.33707	3.88931	1.1342	0.0588481	0.275559
¦ ¦ ¦ ¦ ¦--Olfactory areas-other	2.69907	2.59718	2.29792	2.34605	2.45498	2.5193	2.0665	2.34285	2.26944	2.21882	2.37946	2.34419	2.41504	2.33798	2.38042		¦ ¦ ¦ ¦ ¦--Olfactory areas-other	2.48575	0.151521	2.30608	0.107798	7.79128	1.66676	0.0183095	0.149287
¦ ¦ ¦ ¦ ¦--Postpiriform transition area	0.990144	1.33862	0.9536	1.07962	1.05306	1.09946	0.99328	0.977152	1.0327	1.06547	1.18438	1.02214	1.0688	1.04115	0.99648		¦ ¦ ¦ ¦ ¦--Postpiriform transition area	1.08575	0.135531	1.0424	0.0619206	4.15896	0.700136	0.41215	0.613367
¦ ¦ ¦ ¦ ¦--Piriform area	13.1187	12.922	11.0122	10.8849	11.3469	11.7185	9.98214	11.5503	10.9235	10.5701	12.1555	11.4595	11.0307	11.3265	10.7508		¦ ¦ ¦ ¦ ¦--Piriform area	11.8339	0.965495	11.0832	0.630784	6.77284	1.19003	0.0897115	0.231622
¦ ¦ ¦ ¦ ¦ ¦--Cortex-amygdala transition zones	0.946048	0.97152	0.795776	0.817856	0.944384	0.900416	0.790016	0.851072	0.889472	0.722048	0.97408	0.836032	0.7776	0.894784	0.770304		¦ ¦ ¦ ¦ ¦ ¦--Cortex-amygdala transition zones	0.896	0.0731026	0.833934	0.0777783	7.44253	0.797983	0.145325	0.331415
¦ ¦ ¦ ¦ ¦ °--Piriform cortex	12.1726	11.9505	10.2164	10.0671	10.4026	10.8181	9.19213	10.6992	10.034	9.84806	11.1814	10.6234	10.2531	10.4317	9.98054		¦ ¦ ¦ ¦ ¦ °--Piriform cortex	10.9379	0.908822	10.2493	0.574644	6.71835	1.19828	0.093424	0.231622
¦ ¦ ¦ ¦ ¦--Taenia tecta	1.18355	1.21466	1.02413	1.08915	1.11968	1.19584	1.01075	1.0409	1.05728	1.01645	1.00864	1.0032	1.08755	1.06752	1.15501		¦ ¦ ¦ ¦ ¦--Taenia tecta	1.13783	0.0734643	1.0497	0.0493025	8.39622	1.78764	0.0150835	0.149287
¦ ¦ ¦ ¦ ¦ ¦--Taenia tecta, dorsal part	1.04486	1.08013	0.921344	0.968064	0.998528	1.05779	0.909696	0.9232	0.960768	0.91008	0.895616	0.8832	0.973312	0.957056	1.04742		¦ ¦ ¦ ¦ ¦ ¦--Taenia tecta, dorsal part	1.01179	0.060247	0.940039	0.0508229	7.6324	1.41172	0.0270227	0.181224
¦ ¦ ¦ ¦ ¦ °--Taenia tecta, ventral part	0.138688	0.134528	0.102784	0.121088	0.121152	0.138048	0.101056	0.117696	0.096512	0.106368	0.113024	0.12	0.11424	0.110464	0.107584		¦ ¦ ¦ ¦ ¦ °--Taenia tecta, ventral part	0.126048	0.0138958	0.10966	0.00763608	14.9439	2.14607	0.011002	0.157467
¦ ¦ ¦ ¦ ¦--Cortical amygdalar area	2.28301	2.34701	2.14099	1.9383	1.9321	2.1447	1.89971	1.9831	2.05306	1.90118	2.23507	2.21747	2.13664	1.91642	1.8752		¦ ¦ ¦ ¦ ¦--Cortical amygdalar area	2.13102	0.171317	2.02421	0.142054	5.27676	0.751916	0.210824	0.332402
¦ ¦ ¦ ¦ ¦ °--Cortical amygdalar area, posterior part	2.28301	2.34701	2.14099	1.9383	1.9321	2.1447	1.89971	1.9831	2.05306	1.90118	2.23507	2.21747	2.13664	1.91642	1.8752		¦ ¦ ¦ ¦ ¦ °--Cortical amygdalar area, posterior part	2.13102	0.171317	2.02421	0.142054	5.27676	0.751916	0.210824	0.332402
¦ ¦ ¦ ¦ ¦ ¦--Cortical amygdalar area, posterior part, lateral zone	0.937152	1.05338	0.967616	0.88064	0.83008	0.961856	0.72896	0.9392	0.929472	0.867904	1.01197	1.04742	0.947456	0.85856	0.825344		¦ ¦ ¦ ¦ ¦ ¦--Cortical amygdalar area, posterior part, lateral zone	0.938453	0.0770639	0.906254	0.0975651	3.55299	0.330027	0.510234	0.669156
¦ ¦ ¦ ¦ ¦ °--Cortical amygdalar area, posterior part, medial zone	1.34586	1.29363	1.17338	1.05766	1.10202	1.18285	1.17075	1.0439	1.12358	1.03328	1.2231	1.17005	1.18918	1.05786	1.04986		¦ ¦ ¦ ¦ ¦ °--Cortical amygdalar area, posterior part, medial zone	1.19257	0.110066	1.11795	0.0729431	6.67411	1.0229	0.135988	0.242819
¦ ¦ ¦ ¦ ¦--Piriform-amygdalar area	0.552512	0.475904	0.41248	0.388416	0.433024	0.446208	0.33696	0.42016	0.382016	0.399808	0.526144	0.423808	0.435392	0.464192	0.369152		¦ ¦ ¦ ¦ ¦--Piriform-amygdalar area	0.451424	0.0577416	0.417515	0.0556181	8.12171	0.609682	0.274913	0.402783
¦ ¦ ¦ ¦ ¦--Main olfactory bulb	17.4083	18.7273	18.7841	18.3652	17.5327	19.0361	17.9556	17.2753	17.9915	17.1064	17.8675	18.816	18.5263	19.2456	18.6772		¦ ¦ ¦ ¦ ¦--Main olfactory bulb	18.309	0.685025	18.1624	0.712292	0.80713	0.205806	0.698345	0.909897
¦ ¦ ¦ ¦ ¦ ¦--Main olfactory bulb, glomerular layer	4.95885	5.6233	4.28288	4.26336	4.05664	4.45197	4.55462	4.6336	4.11347	3.92326	4.92992	4.32525	4.27174	4.36397	4.21818		¦ ¦ ¦ ¦ ¦ ¦--Main olfactory bulb, glomerular layer	4.60617	0.584247	4.37045	0.299417	5.39348	0.787261	0.319199	0.494236
¦ ¦ ¦ ¦ ¦ ¦--Main olfactory bulb, outer plexiform layer	5.97843	6.31808	6.72832	6.88582	6.38739	7.06752	6.55782	5.80723	6.54899	6.22707	6.06624	7.11341	6.68717	7.03584	6.86515		¦ ¦ ¦ ¦ ¦ ¦--Main olfactory bulb, outer plexiform layer	6.56093	0.404624	6.54544	0.441799	0.236677	0.0350647	0.946278	0.968756
¦ ¦ ¦ ¦ ¦ ¦--Main olfactory bulb, mitral layer	1.17382	1.2048	1.40352	1.38522	1.27098	1.43456	1.2823	1.1584	1.36986	1.22682	1.16256	1.42854	1.37677	1.47238	1.39738		¦ ¦ ¦ ¦ ¦ ¦--Main olfactory bulb, mitral layer	1.31215	0.110476	1.31945	0.116029	-0.55296	-0.062881	0.905144	0.956891
¦ ¦ ¦ ¦ ¦ ¦--Main olfactory bulb, inner plexiform layer	1.00691	1.02445	1.22707	1.16499	1.10035	1.22176	1.08211	1.01427	1.16083	1.05274	1.00397	1.19341	1.18688	1.2704	1.20282		¦ ¦ ¦ ¦ ¦ ¦--Main olfactory bulb, inner plexiform layer	1.12426	0.0959586	1.12971	0.0940479	-0.483112	-0.0580319	0.914674	0.963377
¦ ¦ ¦ ¦ ¦ °--Main olfactory bulb, granule layer	4.2903	4.55667	5.14227	4.66586	4.71738	4.86029	4.47872	4.66182	4.79834	4.67648	4.70483	4.75539	5.00371	5.10298	4.99366		¦ ¦ ¦ ¦ ¦ °--Main olfactory bulb, granule layer	4.70546	0.286698	4.79733	0.199798	-1.91492	-0.459788	0.475167	0.756639
¦ ¦ ¦ ¦ ¦--Accessory olfactory bulb	0.725696	0.746816	0.79104	0.74496	0.785216	0.823488	0.704256	0.794432	0.738112	0.781056	0.757312	0.78848	0.741888	0.772992	0.737088		¦ ¦ ¦ ¦ ¦--Accessory olfactory bulb	0.769536	0.0364999	0.757291	0.0295581	1.61699	0.41428	0.486061	0.759109
¦ ¦ ¦ ¦ ¦ ¦--Accessory olfactory bulb, glomerular layer	0.480256	0.483776	0.513856	0.500544	0.520128	0.568832	0.484416	0.519424	0.494144	0.514496	0.467776	0.534592	0.4992	0.519552	0.489344		¦ ¦ ¦ ¦ ¦ ¦--Accessory olfactory bulb, glomerular layer	0.511232	0.0323461	0.502549	0.0210284	1.72772	0.412902	0.53688	0.756639
¦ ¦ ¦ ¦ ¦ °--Accessory olfactory bulb, granular layer	0.24544	0.26304	0.277184	0.244416	0.265088	0.254656	0.21984	0.275008	0.243968	0.26656	0.289536	0.253888	0.242688	0.25344	0.247744		¦ ¦ ¦ ¦ ¦ °--Accessory olfactory bulb, granular layer	0.258304	0.012622	0.254741	0.0202852	1.39854	0.175629	0.709235	0.890326
¦ ¦ ¦ ¦ °--Anterior olfactory nucleus	2.39194	2.21491	2.10406	2.17606	2.52058	2.41485	1.90835	2.11795	2.09158	2.12474	2.13664	2.19699	2.26368	2.33203	2.1655		¦ ¦ ¦ ¦ °--Anterior olfactory nucleus	2.30373	0.16199	2.14861	0.118396	7.21981	1.31023	0.0508379	0.157467
¦ ¦ ¦ ¦--Hippocampal formation	38.2289	41.0213	38.5842	37.8818	37.8387	41.3604	37.2558	37.3539	40.1239	38.4177	38.687	39.0458	40.4104	39.9937	39.2052		¦ ¦ ¦ ¦--Hippocampal formation	39.1525	1.60522	38.9437	1.1426	0.536287	0.182786	0.772044	0.932044
¦ ¦ ¦ ¦ ¦--Retrohippocampal region	17.2522	18.6755	16.9419	17.3459	17.3002	18.2183	16.9257	16.9157	17.4322	17.0758	17.2344	17.6909	17.5103	17.7069	17.5167		¦ ¦ ¦ ¦ ¦--Retrohippocampal region	17.6223	0.669978	17.3343	0.307989	1.66156	0.935166	0.27607	0.613367
¦ ¦ ¦ ¦ ¦ ¦--Subiculum	5.08077	5.53414	5.52192	5.37626	5.26509	5.70643	5.18848	5.26534	5.71258	5.21005	5.34995	5.50464	5.62259	5.70957	5.6624		¦ ¦ ¦ ¦ ¦ ¦--Subiculum	5.4141	0.221919	5.46951	0.218191	-1.01307	-0.25395	0.64012	0.87926
¦ ¦ ¦ ¦ ¦ ¦ ¦--pre-para subiculum	1.9225	2.15219	2.23322	2.19974	2.1367	2.38106	2.15776	2.05696	2.33274	2.1079	2.10624	2.23085	2.22202	2.33306	2.35181		¦ ¦ ¦ ¦ ¦ ¦ ¦--pre-para subiculum	2.1709	0.149736	2.21104	0.110807	-1.81522	-0.362207	0.559673	0.766825
¦ ¦ ¦ ¦ ¦ ¦ °--subiculum	3.15827	3.38195	3.2887	3.17651	3.12838	3.32538	3.03072	3.20838	3.37984	3.10214	3.24371	3.27379	3.40058	3.37651	3.31059		¦ ¦ ¦ ¦ ¦ ¦ °--subiculum	3.2432	0.102877	3.25847	0.127889	-0.468767	-0.119437	0.81122	0.948848
¦ ¦ ¦ ¦ ¦ °--Entorhinal area	12.1715	13.1413	11.42	11.9696	12.0351	12.5119	11.7372	11.6504	11.7196	11.8658	11.8845	12.1863	11.8877	11.9974	11.8543		¦ ¦ ¦ ¦ ¦ °--Entorhinal area	12.2082	0.578334	11.8648	0.160194	2.89453	2.14384	0.110149	0.301435
¦ ¦ ¦ ¦ ¦ ¦--Entorhinal area, medial part, dorsal zone	5.41389	5.97197	5.30029	5.61254	5.34195	5.80653	5.62413	5.5193	5.44589	5.40877	5.29875	5.75027	5.51277	5.62483	5.6247		¦ ¦ ¦ ¦ ¦ ¦--Entorhinal area, medial part, dorsal zone	5.57453	0.271416	5.53438	0.137308	0.725453	0.292403	0.709214	0.889653
¦ ¦ ¦ ¦ ¦ ¦--Entorhinal area, lateral part	5.96998	6.34656	5.43398	5.64646	5.98221	5.97811	5.44365	5.42982	5.54323	5.74675	5.88794	5.70694	5.62458	5.69222	5.50086		¦ ¦ ¦ ¦ ¦ ¦--Entorhinal area, lateral part	5.89289	0.315696	5.61956	0.153299	4.8639	1.78299	0.0418573	0.149287
¦ ¦ ¦ ¦ ¦ ¦ ¦--Dorsal intermediate entorhinal cortex	1.75059	2.21395	1.75597	1.98157	1.99546	2.03098	1.77683	1.72627	1.80211	1.936	1.97005	1.84154	1.90803	1.94598	1.9209		¦ ¦ ¦ ¦ ¦ ¦ ¦--Dorsal intermediate entorhinal cortex	1.95475	0.176956	1.86975	0.0858286	4.54641	0.990418	0.232377	0.366296
¦ ¦ ¦ ¦ ¦ ¦ ¦--Dorsolateral entorhinal cortex	3.06592	2.81933	2.63296	2.54797	2.92576	2.76883	2.62035	2.64659	2.68	2.74426	2.80858	2.76006	2.66189	2.64435	2.47462		¦ ¦ ¦ ¦ ¦ ¦ ¦--Dorsolateral entorhinal cortex	2.79346	0.18923	2.67119	0.0967111	4.57744	1.2643	0.120798	0.252383
¦ ¦ ¦ ¦ ¦ ¦ °--Ventral intermediate entorhinal cortex	1.15347	1.31328	1.04506	1.11693	1.06099	1.1783	1.04646	1.05696	1.06112	1.0665	1.10931	1.10534	1.05466	1.10189	1.10534		¦ ¦ ¦ ¦ ¦ ¦ °--Ventral intermediate entorhinal cortex	1.14467	0.0972961	1.07862	0.0260826	6.12371	2.5324	0.0709064	0.231622
¦ ¦ ¦ ¦ ¦ °--Entorhinal area, medial part, ventral zone	0.787584	0.822784	0.68576	0.710592	0.710976	0.727232	0.66944	0.701248	0.730496	0.710272	0.697792	0.729088	0.7504	0.68032	0.728768		¦ ¦ ¦ ¦ ¦ °--Entorhinal area, medial part, ventral zone	0.740821	0.0527742	0.710869	0.026253	4.21343	1.1409	0.165445	0.365112
¦ ¦ ¦ ¦ °--Hippocampal region	20.9767	22.3458	21.6422	20.5359	20.5385	23.1421	20.3301	20.4382	22.6917	21.3418	21.4525	21.3548	22.9	22.2867	21.6884		¦ ¦ ¦ ¦ °--Hippocampal region	21.5302	1.05397	21.6094	0.899404	-0.366371	-0.0880256	0.878289	0.956891
¦ ¦ ¦ ¦ ¦--Ammon's horn	15.0909	16.2886	15.6332	15.039	15.2083	16.7188	14.4859	14.8075	16.3358	15.4466	15.4758	15.6117	16.5101	16.1279	15.4968		¦ ¦ ¦ ¦ ¦--Ammon's horn	15.6631	0.6972	15.5887	0.667675	0.47764	0.111518	0.838448	0.948848
¦ ¦ ¦ ¦ ¦ ¦--Field CA1	7.38528	7.99642	8.09082	7.80563	7.87354	8.75718	7.74822	7.54394	8.54534	7.93683	7.88512	8.17229	8.56864	8.44499	8.10182		¦ ¦ ¦ ¦ ¦ ¦--Field CA1	7.98481	0.449857	8.10524	0.361888	-1.48587	-0.332792	0.575703	0.759338
¦ ¦ ¦ ¦ ¦ ¦ ¦--Field CA1, stratum oriens	1.77242	2.1193	2.06099	2.02355	2.05824	2.14099	1.84909	1.86176	2.17139	1.95021	2.03648	2.13798	2.12314	2.13978	2.08371		¦ ¦ ¦ ¦ ¦ ¦ ¦--Field CA1, stratum oriens	2.02925	0.132995	2.03928	0.123455	-0.492025	-0.0812746	0.883332	0.955605
¦ ¦ ¦ ¦ ¦ ¦ ¦--Field CA1, stratum lacunosum-moleculare	2.25043	2.28397	2.34816	2.2592	2.25024	2.61965	2.41626	2.21837	2.5543	2.40506	2.32166	2.35533	2.53536	2.49267	2.31738		¦ ¦ ¦ ¦ ¦ ¦ ¦--Field CA1, stratum lacunosum-moleculare	2.33527	0.144141	2.40182	0.111203	-2.77064	-0.598416	0.330523	0.628123
¦ ¦ ¦ ¦ ¦ ¦ ¦--Field CA1, stratum radiatum	2.35699	2.48518	2.56922	2.47315	2.48832	2.83597	2.5129	2.45165	2.69715	2.55725	2.46477	2.57338	2.77229	2.67789	2.592		¦ ¦ ¦ ¦ ¦ ¦ ¦--Field CA1, stratum radiatum	2.53481	0.162435	2.58881	0.108711	-2.08597	-0.496747	0.451469	0.681072
¦ ¦ ¦ ¦ ¦ ¦ °--Field CA1, pyramidal layer	1.00544	1.10797	1.11245	1.04973	1.07674	1.16058	0.969984	1.01216	1.1225	1.02432	1.06221	1.1056	1.13786	1.13466	1.10874		¦ ¦ ¦ ¦ ¦ ¦ °--Field CA1, pyramidal layer	1.08548	0.0540989	1.07534	0.0607746	0.943664	0.16697	0.746462	0.890326
¦ ¦ ¦ ¦ ¦ ¦--Field CA2	0.933568	1.05766	1.09069	1.02182	1.04166	1.2057	1.04474	0.948544	1.12	1.07718	0.99072	1.06976	1.1216	1.18822	1.024		¦ ¦ ¦ ¦ ¦ ¦--Field CA2	1.05852	0.0893756	1.06497	0.0731052	-0.606295	-0.0883232	0.88028	0.956266
¦ ¦ ¦ ¦ ¦ ¦ ¦--Field CA2, pyramidal layer	0.160064	0.1872	0.193408	0.17824	0.179072	0.205952	0.180736	0.1616	0.1856	0.179776	0.177024	0.18752	0.195584	0.197376	0.17472		¦ ¦ ¦ ¦ ¦ ¦ ¦--Field CA2, pyramidal layer	0.183989	0.015563	0.182215	0.0109797	0.973697	0.161592	0.798763	0.939967
¦ ¦ ¦ ¦ ¦ ¦ ¦--Field CA2, stratum oriens	0.353792	0.421696	0.43168	0.410368	0.421504	0.465856	0.407872	0.354944	0.44608	0.420032	0.390144	0.43008	0.436416	0.475584	0.408384		¦ ¦ ¦ ¦ ¦ ¦ ¦--Field CA2, stratum oriens	0.417483	0.0365584	0.418837	0.0345224	-0.323435	-0.0392402	0.943094	0.968756
¦ ¦ ¦ ¦ ¦ ¦ °--Field CA2, stratum radiatum	0.419712	0.448768	0.4656	0.433216	0.441088	0.533888	0.456128	0.432	0.48832	0.477376	0.423552	0.45216	0.4896	0.515264	0.440896		¦ ¦ ¦ ¦ ¦ ¦ °--Field CA2, stratum radiatum	0.457045	0.0406516	0.463922	0.0305157	-1.48224	-0.225341	0.713498	0.881569
¦ ¦ ¦ ¦ ¦ °--Field CA3	6.77203	7.23456	6.45171	6.21152	6.29312	6.7559	5.69293	6.31501	6.67046	6.43258	6.6	6.36966	6.8199	6.49466	6.37094		¦ ¦ ¦ ¦ ¦ °--Field CA3	6.61981	0.379814	6.41846	0.317286	3.13701	0.634593	0.28512	0.487564
¦ ¦ ¦ ¦ ¦ ¦--Field CA3, pyramidal layer	1.20826	1.30989	1.13779	1.08019	1.10016	1.18381	0.996672	1.12288	1.18598	1.12685	1.18163	1.12672	1.20006	1.12736	1.12282		¦ ¦ ¦ ¦ ¦ ¦--Field CA3, pyramidal layer	1.17002	0.0839086	1.13233	0.0597562	3.32812	0.630651	0.32592	0.491494
¦ ¦ ¦ ¦ ¦ ¦ ¦--CA3Py Inner	0.149952	0.16768	0.145344	0.135232	0.150144	0.16352	0.127552	0.133696	0.160064	0.15264	0.14624	0.143552	0.16128	0.151296	0.147648		¦ ¦ ¦ ¦ ¦ ¦ ¦--CA3Py Inner	0.151979	0.0119304	0.147108	0.0111403	3.31126	0.43725	0.434106	0.592252
¦ ¦ ¦ ¦ ¦ ¦ °--CA3Py Outer	1.0583	1.14221	0.992448	0.94496	0.950016	1.02029	0.86912	0.989184	1.02592	0.974208	1.03539	0.983168	1.03878	0.976064	0.975168		¦ ¦ ¦ ¦ ¦ ¦ °--CA3Py Outer	1.01804	0.0743866	0.985223	0.0510491	3.33064	0.642797	0.326715	0.494236
¦ ¦ ¦ ¦ ¦ ¦--Field CA3, stratum oriens	2.94144	3.12128	2.68979	2.66534	2.67885	2.84371	2.34739	2.6832	2.74982	2.69683	2.72019	2.67264	2.83866	2.72442	2.65101		¦ ¦ ¦ ¦ ¦ ¦--Field CA3, stratum oriens	2.8234	0.182651	2.67602	0.134772	5.50762	1.09358	0.094318	0.241169
¦ ¦ ¦ ¦ ¦ ¦--Field CA3, stratum radiatum	1.83418	1.97203	1.86189	1.75264	1.78726	1.95328	1.6793	1.7673	1.95686	1.86803	1.91776	1.82598	1.992	1.90688	1.85178		¦ ¦ ¦ ¦ ¦ ¦--Field CA3, stratum radiatum	1.86021	0.0880218	1.86288	0.0966975	-0.142957	-0.0275406	0.957704	0.968756
¦ ¦ ¦ ¦ ¦ °--Field CA3, stratum lucidum	0.78816	0.83136	0.76224	0.713344	0.726848	0.775104	0.669568	0.741632	0.777792	0.740864	0.780416	0.74432	0.789184	0.736	0.745344		¦ ¦ ¦ ¦ ¦ °--Field CA3, stratum lucidum	0.766176	0.0428144	0.747236	0.0354205	2.53474	0.534732	0.366805	0.579705
¦ ¦ ¦ ¦ °--Dentate gyrus	5.88582	6.05715	6.00902	5.49696	5.33018	6.4233	5.84422	5.63072	6.3559	5.89523	5.9767	5.7431	6.38989	6.15885	6.19168		¦ ¦ ¦ ¦ °--Dentate gyrus	5.86707	0.397808	6.0207	0.268083	-2.55167	-0.573064	0.38492	0.663825
¦ ¦ ¦ ¦ ¦--Dentate gyrus, molecular layer	4.06253	4.096	4.07834	3.77472	3.64832	4.39898	4.01306	3.85645	4.31104	4.04384	4.03539	3.9319	4.33146	4.20749	4.23898		¦ ¦ ¦ ¦ ¦--Dentate gyrus, molecular layer	4.00981	0.265442	4.10773	0.16989	-2.3838	-0.576373	0.396312	0.679206
¦ ¦ ¦ ¦ °--Dentate gyrus, granule cell layer	1.8233	1.96115	1.93069	1.72224	1.68186	2.02432	1.83117	1.77427	2.04486	1.85139	1.94131	1.8112	2.05843	1.95136	1.9527		¦ ¦ ¦ ¦ °--Dentate gyrus, granule cell layer	1.85726	0.137291	1.91297	0.101544	-2.91215	-0.548616	0.381149	0.628301
¦ ¦ ¦ ¦ ¦--GrDG	1.23584	1.30918	1.31546	1.15782	1.14214	1.37491	1.2352	1.19834	1.3712	1.2535	1.30054	1.22534	1.38643	1.31578	1.3207		¦ ¦ ¦ ¦ ¦--GrDG	1.25589	0.0932863	1.28967	0.0656959	-2.6191	-0.514154	0.423062	0.66471
¦ ¦ ¦ ¦ °--PoDG	0.587456	0.651968	0.615232	0.564416	0.539712	0.649408	0.595968	0.575936	0.673664	0.597888	0.640768	0.585856	0.672	0.635584	0.632		¦ ¦ ¦ ¦ °--PoDG	0.601365	0.0456528	0.623296	0.0361907	-3.5185	-0.605975	0.318284	0.554889
¦ ¦ ¦ °--Isocortex	122.035	122.597	110.461	109.285	114.363	116.833	104.306	117.173	117.462	108.227	118.499	111.881	109.838	112.776	111.271		¦ ¦ ¦ °--Isocortex	115.929	5.64012	112.382	4.70064	3.1566	0.754672	0.208219	0.343112
¦ ¦ ¦ ¦--Anterior cingulate area	4.93709	4.73824	5.08	5.23277	4.87104	5.47955	4.67206	5.00749	5.22208	4.45773	5.48819	4.65798	4.64294	5.25491	4.91149		¦ ¦ ¦ ¦--Anterior cingulate area	5.05645	0.268529	4.92388	0.345404	2.69244	0.383818	0.443196	0.624808
¦ ¦ ¦ ¦ ¦--Anterior cingulate area, ventral part	2.68314	2.6151	2.58035	3.02579	2.82694	3.18112	2.6599	2.72493	2.79123	2.65216	2.74522	2.62912	2.57363	3.12544	2.80045		¦ ¦ ¦ ¦ ¦--Anterior cingulate area, ventral part	2.81874	0.241223	2.74468	0.161634	2.69853	0.458232	0.486294	0.681072
¦ ¦ ¦ ¦ ¦ ¦--Cingulate cortex: area 24a	1.96122	1.99898	1.86906	2.16595	1.96224	2.22726	1.79091	1.85376	1.97562	1.76877	1.99648	1.93005	1.76998	2.18643	2.07174		¦ ¦ ¦ ¦ ¦ ¦--Cingulate cortex: area 24a	2.03078	0.136807	1.92708	0.145358	5.38126	0.713421	0.189551	0.402783
¦ ¦ ¦ ¦ ¦ °--Cingulate cortex: area 24a'	0.72192	0.616128	0.711296	0.85984	0.864704	0.953856	0.868992	0.871168	0.815616	0.883392	0.748736	0.699072	0.803648	0.939008	0.728704		¦ ¦ ¦ ¦ ¦ °--Cingulate cortex: area 24a'	0.787957	0.125174	0.817593	0.0802117	-3.62473	-0.369467	0.583215	0.738798
¦ ¦ ¦ ¦ °--Anterior cingulate area, dorsal part	2.25395	2.12314	2.49965	2.20698	2.0441	2.29843	2.01216	2.28256	2.43085	1.80557	2.74298	2.02886	2.06931	2.12947	2.11104		¦ ¦ ¦ ¦ °--Anterior cingulate area, dorsal part	2.23771	0.157557	2.1792	0.274124	2.68478	0.213431	0.646157	0.763202
¦ ¦ ¦ ¦ ¦--Cingulate cortex: area 24b	1.55552	1.44314	1.78528	1.62931	1.45453	1.6265	1.45184	1.53555	1.75392	1.21184	2.0311	1.45101	1.46035	1.51955	1.55424		¦ ¦ ¦ ¦ ¦--Cingulate cortex: area 24b	1.58238	0.127886	1.55216	0.22803	1.94711	0.132536	0.774109	0.890326
¦ ¦ ¦ ¦ °--Cingulate cortex: area 24b'	0.698432	0.68	0.714368	0.577664	0.589568	0.671936	0.56032	0.747008	0.676928	0.593728	0.711872	0.577856	0.60896	0.60992	0.5568		¦ ¦ ¦ ¦ °--Cingulate cortex: area 24b'	0.655328	0.0575922	0.627044	0.0685671	4.51076	0.412508	0.420884	0.613367
¦ ¦ ¦ ¦--Infralimbic area	0.655104	0.654464	0.566272	0.617216	0.678656	0.650304	0.548032	0.571456	0.61888	0.627904	0.579264	0.58752	0.552512	0.58112	0.602176		¦ ¦ ¦ ¦--Infralimbic area	0.637003	0.0398468	0.585429	0.027253	8.80949	1.89239	0.0103451	0.149287
¦ ¦ ¦ ¦--Retrosplenial area	5.88378	5.89722	5.60992	5.80986	6.17805	6.44147	5.56262	5.46726	5.79258	5.76589	5.52909	5.96294	5.70931	5.93709	6.00243		¦ ¦ ¦ ¦--Retrosplenial area	5.97005	0.294484	5.74769	0.197355	3.86864	1.12668	0.101528	0.255152
¦ ¦ ¦ ¦ ¦--Retrosplenial area, ventral part	2.76192	2.63507	2.90234	3.03782	3.17574	3.3664	2.88806	2.56032	2.92992	2.95904	2.84634	2.97075	2.93773	3.1593	2.91949		¦ ¦ ¦ ¦ ¦--Retrosplenial area, ventral part	2.97988	0.269641	2.90788	0.156633	2.47603	0.459675	0.521819	0.681072
¦ ¦ ¦ ¦ ¦ ¦--Cingulate cortex: area 29a	0.619264	0.638656	0.673344	0.741504	0.741248	0.799552	0.708608	0.61408	0.73984	0.707072	0.63808	0.70976	0.722944	0.719488	0.693888		¦ ¦ ¦ ¦ ¦ ¦--Cingulate cortex: area 29a	0.702261	0.0697077	0.694862	0.041426	1.06483	0.17861	0.799254	0.923574
¦ ¦ ¦ ¦ ¦ ¦--Cingulate cortex: area 29b	0.303872	0.287872	0.38208	0.380992	0.381824	0.429056	0.386688	0.278336	0.363072	0.351872	0.29632	0.38816	0.378944	0.37152	0.399872		¦ ¦ ¦ ¦ ¦ ¦--Cingulate cortex: area 29b	0.360949	0.0538899	0.357198	0.0423019	1.05015	0.0886748	0.882203	0.952033
¦ ¦ ¦ ¦ ¦ °--Cingulate cortex: area 29c	1.83878	1.70854	1.84691	1.91533	2.05267	2.13779	1.79277	1.6679	1.82701	1.9001	1.91194	1.87283	1.83584	2.06829	1.82573		¦ ¦ ¦ ¦ ¦ °--Cingulate cortex: area 29c	1.91667	0.155976	1.85582	0.107217	3.27886	0.567537	0.384136	0.554889
¦ ¦ ¦ ¦ °--Retrosplenial area, dorsal part	3.12186	3.26214	2.70758	2.77203	3.0023	3.07507	2.67456	2.90694	2.86266	2.80685	2.68275	2.99219	2.77158	2.77779	3.08294		¦ ¦ ¦ ¦ °--Retrosplenial area, dorsal part	2.99017	0.212653	2.83981	0.136439	5.29463	1.10201	0.116887	0.267094
¦ ¦ ¦ ¦--Prelimbic area	2.36294	2.34758	2.58106	2.63078	2.29645	2.56954	2.2375	2.34259	2.56851	2.39098	2.82656	2.32429	2.1975	2.54438	2.14592		¦ ¦ ¦ ¦--Prelimbic area	2.46473	0.144563	2.39758	0.215702	2.80045	0.311277	0.517509	0.724125
¦ ¦ ¦ ¦--Auditory areas	5.23398	5.2807	4.79526	4.53434	5.00717	4.92723	4.32941	4.83002	5.1097	4.68397	5.46752	4.91002	5.10925	5.03878	4.81306		¦ ¦ ¦ ¦--Auditory areas	4.96311	0.279101	4.9213	0.318162	0.84964	0.131422	0.79803	0.923574
¦ ¦ ¦ ¦ ¦--Primary auditory area	1.64678	1.6935	1.51059	1.44397	1.57587	1.6048	1.39661	1.48544	1.59251	1.47795	1.70752	1.56256	1.6128	1.63104	1.55322		¦ ¦ ¦ ¦ ¦--Primary auditory area	1.57925	0.0908781	1.55774	0.0933061	1.38115	0.230581	0.665834	0.835182
¦ ¦ ¦ ¦ ¦--Dorsal auditory area	1.59782	1.52947	1.55392	1.4905	1.52774	1.5527	1.39238	1.36486	1.55744	1.43501	1.59488	1.47629	1.54342	1.49126	1.43552		¦ ¦ ¦ ¦ ¦--Dorsal auditory area	1.54203	0.0357374	1.47679	0.0776211	4.41776	0.840505	0.0784029	0.332402
¦ ¦ ¦ ¦ °--Ventral auditory area	1.98938	2.05773	1.73075	1.59987	1.90355	1.76973	1.54042	1.97971	1.95974	1.77101	2.16512	1.87117	1.95302	1.91648	1.82432		¦ ¦ ¦ ¦ °--Ventral auditory area	1.84183	0.172205	1.88678	0.171107	-2.38196	-0.262656	0.627402	0.759769
¦ ¦ ¦ ¦--Agranular insular area	1.07187	1.00307	0.922944	0.914176	1.08723	0.920576	0.828864	1.03264	0.849472	0.906496	0.940288	0.788352	0.88	0.964352	0.871104		¦ ¦ ¦ ¦--Agranular insular area	0.986645	0.0791529	0.89573	0.0746236	10.1499	1.21832	0.0417907	0.149287
¦ ¦ ¦ ¦ °--Agranular insular area, dorsal part	1.07187	1.00307	0.922944	0.914176	1.08723	0.920576	0.828864	1.03264	0.849472	0.906496	0.940288	0.788352	0.88	0.964352	0.871104		¦ ¦ ¦ ¦ °--Agranular insular area, dorsal part	0.986645	0.0791529	0.89573	0.0746236	10.1499	1.21832	0.0417907	0.149287
¦ ¦ ¦ ¦--Ectorhinal area	12.1208	13.0199	10.4471	10.126	10.7735	10.5843	9.21421	11.4028	10.9682	9.78989	11.9178	10.9433	10.3321	10.3396	10.4801		¦ ¦ ¦ ¦--Ectorhinal area	11.1786	1.13476	10.5987	0.818923	5.47189	0.708182	0.268959	0.373359
¦ ¦ ¦ ¦ ¦--Ectorhinal cortex	2.93798	3.15213	2.63814	2.51296	2.95462	2.78048	2.50746	2.94675	2.89088	2.75936	3.02746	2.78714	2.69587	2.75558	2.8352		¦ ¦ ¦ ¦ ¦--Ectorhinal cortex	2.82939	0.232693	2.80063	0.151237	1.02669	0.190124	0.774872	0.905675
¦ ¦ ¦ ¦ °--Insular region: not subdivided	9.18278	9.86778	7.80896	7.61306	7.81888	7.80384	6.70675	8.45606	8.07731	7.03053	8.8903	8.15616	7.63622	7.584	7.64486		¦ ¦ ¦ ¦ °--Insular region: not subdivided	8.34922	0.939506	7.79802	0.680783	7.06837	0.809646	0.208576	0.312369
¦ ¦ ¦ ¦--Somatomotor areas	16.5987	16.6343	15.2243	14.6495	14.5509	14.8017	13.9897	15.8003	15.4892	13.5213	16.3576	14.6938	14.5604	14.6024	14.4227		¦ ¦ ¦ ¦--Somatomotor areas	15.4099	0.962588	14.8264	0.897015	3.93572	0.650519	0.251626	0.403995
¦ ¦ ¦ ¦ ¦--Primary motor area	9.52429	9.37485	8.29498	8.51424	8.64627	8.46458	8.06662	8.63309	8.27507	7.88013	8.88858	8.21082	8.25613	8.35258	7.99802		¦ ¦ ¦ ¦ ¦--Primary motor area	8.8032	0.515331	8.28456	0.314332	6.26034	1.64998	0.0298896	0.149287
¦ ¦ ¦ ¦ ¦ ¦--Frontal cortex: area 3	0.887296	0.847808	0.814336	0.7824	0.782592	0.856256	0.758656	0.817472	0.749504	0.723584	0.86848	0.776384	0.833024	0.866112	0.722432		¦ ¦ ¦ ¦ ¦ ¦--Frontal cortex: area 3	0.828448	0.0425053	0.790628	0.0573789	4.7836	0.659136	0.19216	0.387197
¦ ¦ ¦ ¦ ¦ °--Primary motor cortex	8.63699	8.52704	7.48064	7.73184	7.86368	7.60832	7.30797	7.81562	7.52557	7.15654	8.0201	7.43443	7.4231	7.48646	7.27558		¦ ¦ ¦ ¦ ¦ °--Primary motor cortex	7.97475	0.488538	7.49393	0.270655	6.41614	1.77651	0.0283535	0.149287
¦ ¦ ¦ ¦ °--Secondary motor area	7.07443	7.25946	6.92934	6.13523	5.90464	6.33715	5.92307	7.16723	7.21414	5.64122	7.46899	6.48301	6.30432	6.24979	6.42464		¦ ¦ ¦ ¦ °--Secondary motor area	6.60671	0.554399	6.54182	0.618023	0.991854	0.104989	0.839115	0.944975
¦ ¦ ¦ ¦--Frontal pole, cerebral cortex	8.27098	7.97235	6.97203	6.74515	8.21357	7.24294	6.80986	8.86368	8.07782	7.82707	7.83693	6.67341	7.63142	7.38733	7.04608		¦ ¦ ¦ ¦--Frontal pole, cerebral cortex	7.5695	0.665182	7.57262	0.685757	-0.0411776	-0.00454713	0.993169	0.991614
¦ ¦ ¦ ¦--Orbital area	7.8144	7.2073	6.82554	6.9415	7.58413	7.36115	6.86067	7.39763	7.14304	7.48621	6.92819	6.66874	6.72173	6.9945	7.05907		¦ ¦ ¦ ¦--Orbital area	7.289	0.376983	7.02886	0.279001	3.70101	0.932394	0.147248	0.274348
¦ ¦ ¦ ¦ ¦--Orbital area, lateral part	4.2311	3.87398	3.52685	3.40339	3.96717	3.67686	3.26778	3.8592	3.48582	3.62182	3.74701	3.41594	3.31219	3.5712	3.37472		¦ ¦ ¦ ¦ ¦--Orbital area, lateral part	3.77989	0.304603	3.5173	0.199818	7.46583	1.31417	0.0633687	0.154915
¦ ¦ ¦ ¦ ¦--Orbital area, medial part	2.04928	1.92838	1.75136	2.01882	2.3216	2.09235	2.14893	2.13235	2.10266	2.52493	1.67514	1.7639	1.96928	1.84742	2.19027		¦ ¦ ¦ ¦ ¦--Orbital area, medial part	2.02697	0.188322	2.03943	0.258238	-0.611238	-0.0482724	0.920976	0.963377
¦ ¦ ¦ ¦ °--Orbital area, ventrolateral part	1.53402	1.40493	1.54733	1.5193	1.29536	1.59194	1.44397	1.40608	1.55456	1.33946	1.50605	1.4889	1.44026	1.57587	1.49408		¦ ¦ ¦ ¦ °--Orbital area, ventrolateral part	1.48214	0.110657	1.47214	0.0735225	0.679889	0.136134	0.835515	0.948848
¦ ¦ ¦ ¦--Posterior parietal association areas	2.68186	2.75251	2.40934	2.58573	2.66086	2.62112	2.4496	2.57894	2.54893	2.39309	2.63552	2.60883	2.55213	2.46835	2.62554		¦ ¦ ¦ ¦--Posterior parietal association areas	2.61857	0.117128	2.5401	0.0850076	3.08915	0.923065	0.155002	0.487564
¦ ¦ ¦ ¦ ¦--Lateral parietal association cortex	0.226048	0.240256	0.226176	0.268352	0.250432	0.30432	0.236736	0.236864	0.287744	0.23296	0.26752	0.256192	0.251968	0.264128	0.27744		¦ ¦ ¦ ¦ ¦--Lateral parietal association cortex	0.252597	0.0299446	0.256839	0.019184	-1.65153	-0.22111	0.741715	0.889653
¦ ¦ ¦ ¦ ¦--Medial parietal association cortex	0.514304	0.539456	0.402688	0.494336	0.513536	0.414848	0.399296	0.446464	0.439104	0.453056	0.539328	0.47264	0.467008	0.415936	0.48256		¦ ¦ ¦ ¦ ¦--Medial parietal association cortex	0.479861	0.0570329	0.457266	0.0406789	4.94145	0.555461	0.384513	0.663825
¦ ¦ ¦ ¦ ¦--Parietal cortex: posterior area: rostral part	0.117888	0.11392	0.101568	0.122624	0.129856	0.116032	0.111552	0.10368	0.116032	0.109056	0.120192	0.108224	0.114496	0.12032	0.120192		¦ ¦ ¦ ¦ ¦--Parietal cortex: posterior area: rostral part	0.116981	0.00944736	0.113749	0.00602841	2.84134	0.536128	0.430058	0.715446
¦ ¦ ¦ ¦ °--Secondary visual cortex: mediomedial area	1.82362	1.85888	1.67891	1.70042	1.76704	1.78592	1.70202	1.79194	1.70605	1.59802	1.70848	1.77178	1.71866	1.66797	1.74534		¦ ¦ ¦ ¦ °--Secondary visual cortex: mediomedial area	1.76913	0.0695284	1.71225	0.0572245	3.32205	0.994011	0.106574	0.394524
¦ ¦ ¦ ¦--Perirhinal area	2.94451	2.84781	2.44998	2.31238	2.61869	2.69229	2.5447	2.76979	2.52512	2.54854	2.66253	2.59501	2.58707	2.70202	2.62893		¦ ¦ ¦ ¦--Perirhinal area	2.64428	0.237667	2.61819	0.0810167	0.99638	0.321997	0.762689	0.890326
¦ ¦ ¦ ¦--Somatosensory areas	38.6903	38.6638	33.8455	33.7312	34.5313	36.8062	31.9007	36.4805	37.031	33.1944	36.6345	35.0806	33.584	34.4496	34.6985		¦ ¦ ¦ ¦--Somatosensory areas	36.0447	2.32025	34.7838	1.72623	3.62518	0.73048	0.247516	0.355747
¦ ¦ ¦ ¦ ¦--Primary somatosensory area	31.4435	30.5802	27.7814	27.7477	28.3716	30.2859	26.5657	29.1167	29.961	27.2614	28.8215	28.5064	27.1009	27.9127	27.9542		¦ ¦ ¦ ¦ ¦--Primary somatosensory area	29.3684	1.59722	28.1334	1.07731	4.38974	1.14636	0.0951653	0.191042
¦ ¦ ¦ ¦ ¦ ¦--Primary somatosensory area-other	4.61114	4.38067	4.31162	4.2233	3.83686	4.68378	3.96096	3.9952	4.14669	3.75942	4.29114	4.16685	4.2576	4.41235	3.97331		¦ ¦ ¦ ¦ ¦ ¦--Primary somatosensory area-other	4.34123	0.303616	4.10706	0.202328	5.70162	1.15737	0.0944137	0.231622
¦ ¦ ¦ ¦ ¦ ¦--Primary somatosensory area, barrel field	11.0044	10.5817	9.38605	9.53837	10.1348	9.89619	9.43405	10.6362	10.6075	9.6135	9.93754	9.57485	9.18662	9.25754	9.49056		¦ ¦ ¦ ¦ ¦ ¦--Primary somatosensory area, barrel field	10.0903	0.619247	9.7487	0.539916	3.50355	0.632598	0.277485	0.388048
¦ ¦ ¦ ¦ ¦ ¦--Primary somatosensory area, trunk	1.17843	1.22957	1.02362	1.12992	1.19085	1.28371	1.11942	1.0832	1.26893	1.07206	1.1239	1.17581	1.10054	1.13869	1.11238		¦ ¦ ¦ ¦ ¦ ¦--Primary somatosensory area, trunk	1.17268	0.0894159	1.13277	0.0594554	3.52332	0.671279	0.315032	0.494236
¦ ¦ ¦ ¦ ¦ ¦ ¦--Primary somatosensory cortex: dysgranular zone	0.445568	0.419008	0.343296	0.403456	0.41824	0.427328	0.395136	0.387968	0.400512	0.381248	0.376128	0.390848	0.369344	0.3456	0.38624		¦ ¦ ¦ ¦ ¦ ¦ ¦--Primary somatosensory cortex: dysgranular zone	0.409483	0.0352279	0.381447	0.016449	7.34979	1.70439	0.0561755	0.191042
¦ ¦ ¦ ¦ ¦ ¦ ¦--Primary somatosensory cortex: shoulder region	0.20672	0.224896	0.173376	0.19712	0.19904	0.229376	0.202496	0.184448	0.256192	0.191296	0.19808	0.218176	0.202752	0.228416	0.192768		¦ ¦ ¦ ¦ ¦ ¦ ¦--Primary somatosensory cortex: shoulder region	0.205088	0.0204482	0.208292	0.022539	-1.53802	-0.142134	0.784369	0.894402
¦ ¦ ¦ ¦ ¦ ¦ °--Primary somatosensory cortex: trunk region	0.526144	0.585664	0.506944	0.529344	0.573568	0.627008	0.521792	0.510784	0.612224	0.49952	0.549696	0.566784	0.528448	0.564672	0.533376		¦ ¦ ¦ ¦ ¦ ¦ °--Primary somatosensory cortex: trunk region	0.558112	0.0451937	0.543033	0.0345592	2.77683	0.436327	0.476147	0.715446
¦ ¦ ¦ ¦ ¦ ¦--Primary somatosensory area, upper limb	4.30758	4.18707	4.02515	3.74701	4.09702	4.28838	3.69306	4.12998	3.96742	3.73146	4.41082	4.3479	3.76275	3.82534	3.99283		¦ ¦ ¦ ¦ ¦ ¦--Primary somatosensory area, upper limb	4.1087	0.207808	3.98462	0.264293	3.11411	0.469498	0.352431	0.599287
¦ ¦ ¦ ¦ ¦ ¦--Primary somatosensory area, lower limb	2.66234	2.89414	2.7383	2.49299	2.5481	2.91642	2.34618	2.49018	2.89312	2.38835	2.82758	2.89677	2.54394	2.58829	2.62906		¦ ¦ ¦ ¦ ¦ ¦--Primary somatosensory area, lower limb	2.70871	0.174863	2.62261	0.208145	3.28332	0.413695	0.419609	0.584043
¦ ¦ ¦ ¦ ¦ ¦--Primary somatosensory area, mouth	0.796352	0.653568	0.61408	0.65664	0.607296	0.754304	0.633856	0.570304	0.620032	0.634112	0.5376	0.611456	0.599296	0.66496	0.65376		¦ ¦ ¦ ¦ ¦ ¦--Primary somatosensory area, mouth	0.680373	0.077374	0.613931	0.0402831	10.8225	1.64939	0.0470012	0.149287
¦ ¦ ¦ ¦ ¦ °--Primary somatosensory area, nose	6.88326	6.65344	5.68256	5.95942	5.95667	6.46317	5.37818	6.21171	6.45734	6.06246	5.69293	5.73274	5.65011	6.02554	6.10234		¦ ¦ ¦ ¦ ¦ °--Primary somatosensory area, nose	6.26642	0.469057	5.9237	0.33381	5.78551	1.02668	0.120551	0.231622
¦ ¦ ¦ ¦ °--Supplemental somatosensory area	7.24678	8.08365	6.06413	5.98355	6.15974	6.52026	5.33498	7.36378	7.06995	5.93306	7.81299	6.57421	6.48314	6.5369	6.74426		¦ ¦ ¦ ¦ °--Supplemental somatosensory area	6.67635	0.830893	6.65036	0.736287	0.390823	0.0353003	0.95017	0.968756
¦ ¦ ¦ ¦--Temporal association areas	2.92058	3.24346	2.82598	2.79085	3.17914	3.10246	2.71091	3.08307	3.25056	3.02918	3.09542	3.12576	3.01325	3.25389	2.98739		¦ ¦ ¦ ¦--Temporal association areas	3.01041	0.190548	3.06105	0.162125	-1.65428	-0.31234	0.589365	0.746845
¦ ¦ ¦ °--Visual areas	9.84826	10.3341	9.90554	9.66387	10.132	10.6323	9.64755	9.54445	10.2668	9.60403	9.6	10.2607	9.76454	10.2578	9.97702		¦ ¦ ¦ °--Visual areas	10.086	0.354777	9.88031	0.312479	2.08173	0.658227	0.257315	0.643007
¦ ¦ ¦ ¦--Primary visual area	2.09389	2.21088	2.16659	2.03142	2.28896	2.46298	2.0672	1.93203	2.30509	2.12768	1.94259	2.56422	2.19334	2.21754	2.4432		¦ ¦ ¦ ¦--Primary visual area	2.20912	0.153286	2.19921	0.213344	0.450586	0.0464476	0.923674	0.968756
¦ ¦ ¦ ¦--Lateral visual area	2.04966	2.05914	2.03942	2.09395	2.01062	2.22566	2.03923	1.87814	2.02061	2.00013	1.8448	2.10438	2.04416	2.1264	1.89754		¦ ¦ ¦ ¦--Lateral visual area	2.07974	0.0764556	1.99504	0.1	4.24554	0.847001	0.103092	0.332402
¦ ¦ ¦ ¦--posteromedial visual area	1.90534	2.04774	1.89722	1.89318	1.97766	2.01888	1.87584	2.06662	1.99533	1.79859	1.93082	1.8352	1.81402	2.08493	1.82413		¦ ¦ ¦ ¦--posteromedial visual area	1.95667	0.067535	1.91394	0.110942	2.2326	0.385161	0.416398	0.681072
¦ ¦ ¦ ¦--Anterolateral visual area	2.68109	2.83117	2.75994	2.58246	2.81293	2.81696	2.67034	2.48589	2.78739	2.69056	2.66701	2.75226	2.74125	2.81824	2.74438		¦ ¦ ¦ ¦--Anterolateral visual area	2.74742	0.0978855	2.70637	0.0971832	1.51701	0.42246	0.438458	0.732339
¦ ¦ ¦ °--Anteromedial visual area	1.11827	1.18515	1.04237	1.06285	1.04179	1.10778	0.994944	1.18176	1.15834	0.987072	1.21478	1.00461	0.971776	1.01069	1.06778		¦ ¦ ¦ °--Anteromedial visual area	1.09303	0.055577	1.06575	0.0942409	2.5602	0.289528	0.536645	0.728983
¦ ¦ °--Cerebral nuclei	52.1784	52.0597	46.1802	45.2657	47.191	48.4157	41.7188	47.5018	46.0581	44.0176	48.1967	46.8569	45.4789	45.374	45.3941		¦ ¦ °--Cerebral nuclei	48.5484	2.95808	45.6219	1.9307	6.41487	1.51582	0.0362819	0.149287
¦ ¦ ¦--Pallidum	12.8765	13.0465	11.6997	11.4116	11.607	12.0535	10.5597	11.7827	11.2952	11.0597	12.0267	11.9367	11.5989	11.3344	11.5416		¦ ¦ ¦--Pallidum	12.1158	0.68943	11.4595	0.459917	5.7273	1.42704	0.0443339	0.149287
¦ ¦ ¦ ¦--Pallidum, ventral region	6.03546	6.11853	5.42093	5.29562	5.3785	5.73536	5.06874	5.37734	5.2247	5.28666	5.80992	5.57811	5.43494	5.39251	5.40006		¦ ¦ ¦ ¦--Pallidum, ventral region	5.66406	0.353828	5.397	0.210588	4.9484	1.26819	0.0879582	0.22939
¦ ¦ ¦ ¦--Pallidum, caudal region	1.6137	1.64461	1.52416	1.33024	1.34176	1.36685	1.23699	1.47194	1.3049	1.34176	1.43379	1.48403	1.48806	1.31296	1.34752		¦ ¦ ¦ ¦--Pallidum, caudal region	1.47022	0.141907	1.38022	0.0914804	6.52084	0.983836	0.156535	0.324628
¦ ¦ ¦ ¦ °--Bed nuclei of the stria terminalis	1.6137	1.64461	1.52416	1.33024	1.34176	1.36685	1.23699	1.47194	1.3049	1.34176	1.43379	1.48403	1.48806	1.31296	1.34752		¦ ¦ ¦ ¦ °--Bed nuclei of the stria terminalis	1.47022	0.141907	1.38022	0.0914804	6.52084	0.983836	0.156535	0.324628
¦ ¦ ¦ ¦--Pallidum, dorsal region	4.07571	4.09357	3.53664	3.54362	3.60666	3.59891	3.01248	3.73414	3.54381	3.20518	3.58477	3.59955	3.37658	3.36115	3.54662		¦ ¦ ¦ ¦--Pallidum, dorsal region	3.74252	0.266565	3.44048	0.224508	8.77904	1.34535	0.0337776	0.149287
¦ ¦ ¦ °--Pallidum, medial region	1.15162	1.18982	1.21798	1.24218	1.28013	1.35238	1.24147	1.19923	1.22176	1.22611	1.19821	1.27501	1.29933	1.26778	1.24736		¦ ¦ ¦ °--Pallidum, medial region	1.23902	0.0707862	1.24181	0.0344202	-0.224476	-0.0809859	0.919829	0.963377
¦ ¦ ¦ °--Medial septal complex	1.15162	1.18982	1.21798	1.24218	1.28013	1.35238	1.24147	1.19923	1.22176	1.22611	1.19821	1.27501	1.29933	1.26778	1.24736		¦ ¦ ¦ °--Medial septal complex	1.23902	0.0707862	1.24181	0.0344202	-0.224476	-0.0809859	0.919829	0.963377
¦ ¦ °--Striatum	39.3019	39.0132	34.4804	33.8541	35.5839	36.3622	31.1591	35.7191	34.7629	32.9579	36.17	34.9202	33.88	34.0396	33.8525		¦ ¦ °--Striatum	36.4326	2.28374	34.1624	1.50208	6.64551	1.51141	0.0360223	0.149287
¦ ¦ ¦--Striatum ventral region	8.39328	8.84429	7.79885	7.84192	8.39475	8.50886	7.71482	8.06752	7.71686	7.71917	8.57978	8.05574	7.94944	8.184	7.90701		¦ ¦ ¦--Striatum ventral region	8.29699	0.404596	7.98826	0.280176	3.86483	1.10192	0.102587	0.231622
¦ ¦ ¦ ¦--Fundus of striatum	0.22016	0.228352	0.168576	0.167616	0.172352	0.168704	0.13632	0.187008	0.152	0.143232	0.191232	0.176192	0.166976	0.153856	0.198272		¦ ¦ ¦ ¦--Fundus of striatum	0.187627	0.0285367	0.167232	0.0222301	12.1954	0.917437	0.143366	0.242819
¦ ¦ ¦ ¦--Nucleus accumbens	4.75309	4.98829	4.38912	4.40467	4.74541	4.64787	4.07622	4.61798	4.37261	4.45293	4.87648	4.50995	4.45434	4.52416	4.44922		¦ ¦ ¦ ¦--Nucleus accumbens	4.65474	0.229034	4.48154	0.210941	3.8647	0.821074	0.155747	0.296314
¦ ¦ ¦ °--Olfactory tubercle	3.42003	3.62765	3.24115	3.26963	3.47699	3.69229	3.50227	3.26253	3.19226	3.12301	3.51206	3.3696	3.32813	3.50598	3.25952		¦ ¦ ¦ °--Olfactory tubercle	3.45462	0.183254	3.33948	0.144004	3.44782	0.79956	0.195925	0.343399
¦ ¦ ¦--Lateral septal complex	3.54707	3.58195	3.22739	3.23981	3.26752	3.37338	2.95834	3.14906	3.1481	3.15392	3.2137	3.29734	3.23712	3.17773	3.19834		¦ ¦ ¦--Lateral septal complex	3.37285	0.157499	3.1704	0.0931872	6.38562	2.17251	0.00769432	0.149287
¦ ¦ ¦--Striatum dorsal region	26.237	25.4225	22.2965	21.7338	22.8971	23.3845	19.5229	23.5378	22.8973	21.0817	23.2397	22.3617	21.551	21.556	21.6938		¦ ¦ ¦--Striatum dorsal region	23.6619	1.78745	21.938	1.23868	7.85813	1.39173	0.0449115	0.149287
¦ ¦ ¦ °--Caudoputamen	26.237	25.4225	22.2965	21.7338	22.8971	23.3845	19.5229	23.5378	22.8973	21.0817	23.2397	22.3617	21.551	21.556	21.6938		¦ ¦ ¦ °--Caudoputamen	23.6619	1.78745	21.938	1.23868	7.85813	1.39173	0.0449115	0.149287
¦ ¦ °--Striatum-like amygdalar nuclei	1.12461	1.16442	1.15776	1.03859	1.02451	1.09542	0.963008	0.964736	1.00064	1.00314	1.13683	1.20538	1.14246	1.12186	1.05344		¦ ¦ °--Striatum-like amygdalar nuclei	1.10089	0.0592905	1.06572	0.0884958	3.29959	0.397357	0.411082	0.66471
¦ ¦ °--Medial amygdalar nucleus	1.12461	1.16442	1.15776	1.03859	1.02451	1.09542	0.963008	0.964736	1.00064	1.00314	1.13683	1.20538	1.14246	1.12186	1.05344		¦ ¦ °--Medial amygdalar nucleus	1.10089	0.0592905	1.06572	0.0884958	3.29959	0.397357	0.411082	0.66471
¦ ¦--Brain stem	111.119	111.294	110.659	109.97	110.317	113.065	103.802	104.617	108.34	107.534	107.098	109.178	112.944	110.847	111.367		¦ ¦--Brain stem	111.071	1.09348	108.414	3.04027	2.45039	0.873794	0.0630139	0.312369
¦ ¦ ¦--Midbrain	34.9229	35.4431	34.7663	33.0666	32.81	34.3381	30.5223	33.6576	33.6815	32.7042	33.7583	34.1437	34.6593	32.8657	34.2981		¦ ¦ ¦--Midbrain	34.2245	1.06026	33.3656	1.23792	2.57404	0.693781	0.188028	0.402088
¦ ¦ ¦ ¦--Midbrain, sensory related	14.8855	15.3426	15.4801	14.6279	14.2051	15.5818	13.5745	14.6451	14.8731	14.4801	14.8514	15.2209	15.458	14.5471	15.2303		¦ ¦ ¦ ¦--Midbrain, sensory related	15.0205	0.541723	14.7645	0.557229	1.73391	0.459422	0.394293	0.681072
¦ ¦ ¦ ¦ ¦--Inferior colliculus	5.31258	5.65485	5.8377	5.56301	5.31226	6.11456	5.25594	5.31808	5.62042	5.59616	5.61171	5.76006	5.99149	5.60077	5.88864		¦ ¦ ¦ ¦ ¦--Inferior colliculus	5.63249	0.311359	5.62703	0.238236	0.0970554	0.0229241	0.969827	0.978894
¦ ¦ ¦ ¦ °--Superior colliculus, sensory related	9.57293	9.68774	9.64243	9.0649	8.8928	9.4672	8.31853	9.32698	9.25267	8.88397	9.23968	9.4608	9.4665	8.94637	9.34163		¦ ¦ ¦ ¦ °--Superior colliculus, sensory related	9.388	0.330052	9.13746	0.368368	2.74192	0.68014	0.202443	0.396246
¦ ¦ ¦ ¦--Midbrain, behavioral state related	0.29184	0.291392	0.273024	0.272256	0.264576	0.256768	0.238272	0.298432	0.28512	0.266688	0.275392	0.280448	0.313536	0.278656	0.284352		¦ ¦ ¦ ¦--Midbrain, behavioral state related	0.274976	0.0141759	0.2801	0.02077	-1.82919	-0.246681	0.608367	0.746845
¦ ¦ ¦ ¦ °--Midbrain raphe nuclei	0.29184	0.291392	0.273024	0.272256	0.264576	0.256768	0.238272	0.298432	0.28512	0.266688	0.275392	0.280448	0.313536	0.278656	0.284352		¦ ¦ ¦ ¦ °--Midbrain raphe nuclei	0.274976	0.0141759	0.2801	0.02077	-1.82919	-0.246681	0.608367	0.746845
¦ ¦ ¦ ¦ °--Interpeduncular nucleus	0.29184	0.291392	0.273024	0.272256	0.264576	0.256768	0.238272	0.298432	0.28512	0.266688	0.275392	0.280448	0.313536	0.278656	0.284352		¦ ¦ ¦ ¦ °--Interpeduncular nucleus	0.274976	0.0141759	0.2801	0.02077	-1.82919	-0.246681	0.608367	0.746845
¦ ¦ ¦ ¦--Midbrain-other	15.8241	15.8415	14.7622	14.2728	14.3213	14.3405	13.0389	14.8984	14.5635	13.9969	14.6603	14.5521	14.6018	14.0721	14.7317		¦ ¦ ¦ ¦--Midbrain-other	14.8937	0.748392	14.3462	0.571545	3.81658	0.957989	0.131435	0.255152
¦ ¦ ¦ °--Midbrain, motor related	3.92141	3.96762	4.25088	3.89363	4.01907	4.15898	3.67066	3.81568	3.95987	3.96045	3.9712	4.09024	4.28595	3.96774	4.05171		¦ ¦ ¦ °--Midbrain, motor related	4.03526	0.141178	3.97483	0.171162	1.52032	0.353058	0.487075	0.71077
¦ ¦ ¦ °--Periaqueductal gray	3.92141	3.96762	4.25088	3.89363	4.01907	4.15898	3.67066	3.81568	3.95987	3.96045	3.9712	4.09024	4.28595	3.96774	4.05171		¦ ¦ ¦ °--Periaqueductal gray	4.03526	0.141178	3.97483	0.171162	1.52032	0.353058	0.487075	0.71077
¦ ¦ ¦--Hindbrain	44.0642	43.9237	46.0225	47.4371	47.2406	48.0817	46.0144	41.0081	44.4728	46.1533	43.2922	45.4136	48.3013	48.452	47.2575		¦ ¦ ¦--Hindbrain	46.1283	1.78313	45.5961	2.40763	1.1671	0.221028	0.652182	0.791124
¦ ¦ ¦ ¦--Medulla	25.3459	25.5717	27.4482	28.3361	27.5151	28.7961	28.287	23.7704	26.0165	27.3414	25.7325	26.7615	28.6152	29.0075	27.9755		¦ ¦ ¦ ¦--Medulla	27.1689	1.42001	27.0564	1.67317	0.415634	0.0672112	0.894686	0.956266
¦ ¦ ¦ ¦ ¦--Medulla, sensory related	0.18784	0.183808	0.206464	0.258688	0.262208	0.284736	0.256896	0.179072	0.179584	0.262272	0.182528	0.22656	0.255104	0.26048	0.24256		¦ ¦ ¦ ¦ ¦--Medulla, sensory related	0.230624	0.0431721	0.227228	0.0367655	1.49434	0.0923572	0.872475	0.948848
¦ ¦ ¦ ¦ ¦ °--Dorsal column nuclei	0.18784	0.183808	0.206464	0.258688	0.262208	0.284736	0.256896	0.179072	0.179584	0.262272	0.182528	0.22656	0.255104	0.26048	0.24256		¦ ¦ ¦ ¦ ¦ °--Dorsal column nuclei	0.230624	0.0431721	0.227228	0.0367655	1.49434	0.0923572	0.872475	0.948848
¦ ¦ ¦ ¦ ¦ °--Cuneate nucleus	0.18784	0.183808	0.206464	0.258688	0.262208	0.284736	0.256896	0.179072	0.179584	0.262272	0.182528	0.22656	0.255104	0.26048	0.24256		¦ ¦ ¦ ¦ ¦ °--Cuneate nucleus	0.230624	0.0431721	0.227228	0.0367655	1.49434	0.0923572	0.872475	0.948848
¦ ¦ ¦ ¦ ¦--Medulla, motor related	0.286464	0.2944	0.357824	0.309952	0.306112	0.32544	0.331648	0.239168	0.362624	0.336064	0.31872	0.288832	0.343424	0.411904	0.328064		¦ ¦ ¦ ¦ ¦--Medulla, motor related	0.313365	0.0255734	0.328939	0.047511	-4.73442	-0.327784	0.478634	0.682826
¦ ¦ ¦ ¦ ¦ °--Inferior olivary complex	0.286464	0.2944	0.357824	0.309952	0.306112	0.32544	0.331648	0.239168	0.362624	0.336064	0.31872	0.288832	0.343424	0.411904	0.328064		¦ ¦ ¦ ¦ ¦ °--Inferior olivary complex	0.313365	0.0255734	0.328939	0.047511	-4.73442	-0.327784	0.478634	0.682826
¦ ¦ ¦ ¦ °--Medulla-other	24.8716	25.0935	26.8839	27.7674	26.9468	28.1859	27.6985	23.3522	25.4743	26.7431	25.2312	26.2461	28.0167	28.3351	27.4049		¦ ¦ ¦ ¦ °--Medulla-other	26.6249	1.36616	26.5002	1.60535	0.470315	0.0776368	0.878584	0.953387
¦ ¦ ¦ °--Pons	18.7183	18.352	18.5743	19.101	19.7255	19.2856	17.7274	17.2376	18.4563	18.8118	17.5597	18.6522	19.6861	19.4445	19.2821		¦ ¦ ¦ °--Pons	18.9594	0.50768	18.5397	0.872731	2.26378	0.480902	0.309867	0.487789
¦ ¦ ¦ ¦--Pons-other	17.2589	16.9333	17.1443	17.5547	18.1221	17.7074	16.2347	15.9611	17.085	17.2731	16.1317	17.2179	18.223	17.8199	17.7363		¦ ¦ ¦ ¦--Pons-other	17.4535	0.43031	17.0759	0.806727	2.21134	0.468071	0.315887	0.489877
¦ ¦ ¦ ¦--Pons, behavioral state related	0.680256	0.672256	0.652928	0.769664	0.84032	0.795264	0.784512	0.63008	0.672768	0.761408	0.631552	0.699072	0.693184	0.847424	0.76128		¦ ¦ ¦ ¦--Pons, behavioral state related	0.735115	0.0769352	0.720142	0.0734113	2.0791	0.203953	0.710184	0.847427
¦ ¦ ¦ ¦ °--Pontine reticular nucleus	0.680256	0.672256	0.652928	0.769664	0.84032	0.795264	0.784512	0.63008	0.672768	0.761408	0.631552	0.699072	0.693184	0.847424	0.76128		¦ ¦ ¦ ¦ °--Pontine reticular nucleus	0.735115	0.0769352	0.720142	0.0734113	2.0791	0.203953	0.710184	0.847427
¦ ¦ ¦ °--Pons, sensory related	0.779072	0.746432	0.777152	0.776576	0.763072	0.782912	0.708096	0.6464	0.69856	0.777344	0.796544	0.735232	0.769856	0.777216	0.784512		¦ ¦ ¦ °--Pons, sensory related	0.770869	0.0137283	0.743751	0.0503012	3.64614	0.539116	0.224757	0.389645
¦ ¦ ¦ °--Superior olivary complex	0.779072	0.746432	0.777152	0.776576	0.763072	0.782912	0.708096	0.6464	0.69856	0.777344	0.796544	0.735232	0.769856	0.777216	0.784512		¦ ¦ ¦ °--Superior olivary complex	0.770869	0.0137283	0.743751	0.0503012	3.64614	0.539116	0.224757	0.389645
¦ ¦ °--Interbrain	32.1322	31.927	29.8705	29.4666	30.2659	30.6453	27.2651	29.9512	30.1856	28.677	30.0473	29.6207	29.9837	29.5292	29.8111		¦ ¦ °--Interbrain	30.7179	1.0914	29.4523	0.933459	4.2971	1.35581	0.0316014	0.149287
¦ ¦ ¦--Hypothalamus	12.0863	12.1823	11.7302	11.198	11.5394	11.6977	11.0455	11.4465	11.1987	11.0614	11.5195	11.6074	11.6123	11.3824	11.3717		¦ ¦ ¦--Hypothalamus	11.739	0.360967	11.3606	0.215795	3.33077	1.75349	0.0238258	0.191042
¦ ¦ ¦ ¦--Hypothalamus-other	11.38	11.4659	11.0331	10.5395	10.8124	10.8693	10.2103	10.8263	10.5379	10.4038	10.8816	10.9348	10.9006	10.6858	10.6911		¦ ¦ ¦ ¦--Hypothalamus-other	11.0167	0.353592	10.6747	0.248144	3.20387	1.37825	0.0453986	0.231622
¦ ¦ ¦ °--Hypothalamic medial zone	0.706368	0.71648	0.697088	0.658496	0.726976	0.828352	0.8352	0.62016	0.6608	0.657536	0.637888	0.67264	0.711744	0.696576	0.680576		¦ ¦ ¦ °--Hypothalamic medial zone	0.722293	0.0570319	0.685902	0.0625879	5.30558	0.58144	0.274429	0.389645
¦ ¦ ¦ ¦--Mammillary body	0.479808	0.51136	0.446016	0.476736	0.50976	0.60608	0.642752	0.416576	0.471424	0.461504	0.395776	0.45024	0.470016	0.498048	0.49344		¦ ¦ ¦ ¦--Mammillary body	0.50496	0.0551233	0.477753	0.0702375	5.69481	0.387359	0.440264	0.579943
¦ ¦ ¦ °--Medial preoptic nucleus	0.22656	0.20512	0.251072	0.18176	0.217216	0.222272	0.192448	0.203584	0.189376	0.196032	0.242112	0.2224	0.241728	0.198528	0.187136		¦ ¦ ¦ °--Medial preoptic nucleus	0.217333	0.0230758	0.208149	0.021751	4.41222	0.422234	0.44796	0.643007
¦ ¦ °--Thalamus	20.0459	19.7447	18.1403	18.2685	18.7265	18.9476	16.2197	18.5047	18.9869	17.6156	18.5278	18.0132	18.3714	18.1468	18.4394		¦ ¦ °--Thalamus	18.9789	0.774274	18.0917	0.798563	4.90391	1.111	0.0525917	0.157467
¦ °--Cerebellum	41.7231	44.4872	44.3555	44.1909	42.318	46.9509	46.6107	39.7423	42.6055	42.8575	40.0996	43.7548	44.7235	42.6808	43.9636		¦ °--Cerebellum	44.0043	1.85046	43.0043	2.145	2.32536	0.466203	0.36854	0.663825
¦ ¦--Cerebellar cortex	40.3291	42.9242	42.8706	42.8467	41.0266	45.5814	45.3035	38.2876	41.1796	41.5166	38.6496	42.3997	43.2822	41.3002	42.5774		¦ ¦--Cerebellar cortex	42.5964	1.83086	41.6107	2.18202	2.3689	0.451745	0.379124	0.663825
¦ ¦ ¦--Vermal regions	17.6427	18.7384	18.8086	18.5681	18.2635	19.9475	19.153	16.6586	18.1468	18.2835	16.6604	18.3178	18.9755	17.9501	18.5163		¦ ¦ ¦--Vermal regions	18.6615	0.759791	18.0736	0.887287	3.25299	0.662617	0.207298	0.491494
¦ ¦ ¦ ¦--Lingula (I)	1.38893	1.82458	1.51398	1.63469	1.52602	1.9495	1.60422	1.9609	1.94259	1.8791	1.69395	1.95539	1.65888	1.63642	1.89907		¦ ¦ ¦ ¦--Lingula (I)	1.63962	0.210617	1.80339	0.151073	-9.08155	-1.08408	0.101571	0.312369
¦ ¦ ¦ ¦--Central lobule	1.84064	2.05971	2.16947	2.24403	1.85747	2.14554	2.25747	1.62195	1.95142	2.15328	2.04205	1.56115	2.39341	2.2103	1.95526		¦ ¦ ¦ ¦--Central lobule	2.05281	0.16852	2.01626	0.280188	1.813	0.130465	0.780151	0.944975
¦ ¦ ¦ ¦--Culmen	5.89818	6.02131	6.18682	5.56397	5.42438	5.99885	5.56653	5.27635	5.49555	5.40877	5.328	5.61549	5.80621	5.34304	5.6167		¦ ¦ ¦ ¦--Culmen	5.84892	0.293335	5.49518	0.172308	6.43719	2.05293	0.0110278	0.231622
¦ ¦ ¦ ¦ ¦--Culmen-other	4.38426	4.23462	4.42618	3.92128	3.9895	4.2087	4.0256	3.62304	3.91962	3.77939	3.91155	4.01939	4.04774	3.79411	3.85453		¦ ¦ ¦ ¦ ¦--Culmen-other	4.19409	0.204041	3.88611	0.139272	7.92521	2.21138	0.00394891	0.185741
¦ ¦ ¦ ¦ °--Lobules IV-V	1.51392	1.78669	1.76064	1.64269	1.43488	1.79014	1.54093	1.65331	1.57594	1.62938	1.41645	1.5961	1.75846	1.54893	1.76218		¦ ¦ ¦ ¦ °--Lobules IV-V	1.65483	0.151838	1.60907	0.108834	2.84343	0.42039	0.506619	0.715446
¦ ¦ ¦ ¦--Declive (VI)	2.39136	2.52486	2.46419	2.47264	2.47885	2.67584	2.83008	2.30042	2.60474	2.44454	2.29146	2.53485	2.56282	2.36794	2.53715		¦ ¦ ¦ ¦--Declive (VI)	2.50129	0.0957171	2.49711	0.169642	0.167447	0.0246479	0.957409	0.968756
¦ ¦ ¦ ¦--Folium-tuber vermis (VII)	0.926592	0.96032	1.06067	1.04218	1.01446	1.10054	1.16493	0.753984	0.909632	0.893824	0.762176	1.11616	0.877952	0.91744	1.0057		¦ ¦ ¦ ¦--Folium-tuber vermis (VII)	1.01746	0.0646716	0.933532	0.141068	8.99046	0.594954	0.199153	0.312369
¦ ¦ ¦ ¦--Pyramus (VIII)	1.51891	1.48205	1.5424	1.61651	1.67834	1.63661	1.69632	1.25254	1.5191	1.57536	1.15795	1.5488	1.46042	1.5751	1.5641		¦ ¦ ¦ ¦--Pyramus (VIII)	1.57914	0.0760831	1.4833	0.171028	6.46103	0.560356	0.223409	0.383696
¦ ¦ ¦ ¦--Uvula (IX)	2.35962	2.5264	2.47507	2.66394	2.75136	2.93005	2.73965	2.31872	2.47322	2.5991	2.24454	2.75693	2.8288	2.70272	2.68		¦ ¦ ¦ ¦--Uvula (IX)	2.61774	0.206325	2.59374	0.204517	0.925167	0.117332	0.827866	0.94525
¦ ¦ ¦ °--Nodulus (X)	1.31853	1.3392	1.39603	1.33011	1.53261	1.51059	1.29382	1.17376	1.25056	1.32947	1.14022	1.22899	1.38701	1.19718	1.2583		¦ ¦ ¦ °--Nodulus (X)	1.40451	0.0947921	1.25104	0.0775897	12.2679	1.97804	0.00438132	0.130669
¦ ¦ °--Hemispheric regions	22.6864	24.1858	24.0619	24.2786	22.7631	25.6339	26.1505	21.629	23.0328	23.2331	21.9892	24.0819	24.3067	23.3501	24.0611		¦ ¦ °--Hemispheric regions	23.9349	1.09687	23.5372	1.34219	1.69003	0.29637	0.557468	0.756639
¦ ¦ ¦--Simple lobule	4.32973	4.57818	4.5184	4.88627	4.39174	5.12595	5.05229	4.27987	4.68474	4.60422	4.18522	4.67622	5.00947	4.82797	4.67731		¦ ¦ ¦--Simple lobule	4.63838	0.307666	4.66637	0.291134	-0.59981	-0.096139	0.861123	0.955605
¦ ¦ ¦--Ansiform lobule	8.43034	8.68147	8.47373	8.43251	8.22752	8.99629	9.22624	7.71469	8.04371	8.13459	7.77882	8.56909	7.94918	7.91213	8.30323		¦ ¦ ¦--Ansiform lobule	8.54031	0.266018	8.1813	0.47227	4.3882	0.760183	0.116887	0.255152
¦ ¦ ¦ ¦--Crus 1	4.52294	4.55149	4.30291	4.57504	4.63968	4.66451	4.71552	3.98566	4.17293	4.29101	3.96851	4.45805	4.3655	4.15834	4.27789		¦ ¦ ¦ ¦--Crus 1	4.54276	0.129039	4.26593	0.233709	6.48928	1.1845	0.0209586	0.149287
¦ ¦ ¦ °--Crus 2	3.90739	4.12998	4.17082	3.85747	3.58784	4.33178	4.51072	3.72902	3.87078	3.84358	3.8103	4.11104	3.58368	3.75379	4.02534		¦ ¦ ¦ °--Crus 2	3.99755	0.266413	3.91536	0.272455	2.09899	0.301639	0.573659	0.729398
¦ ¦ ¦--Paramedian lobule	3.56122	3.95213	3.93734	3.89683	3.65805	4.18054	4.89325	3.54182	4.09466	4.11526	3.63558	4.00269	4.12947	4.17626	4.06592		¦ ¦ ¦--Paramedian lobule	3.86435	0.222943	4.07277	0.381999	-5.11731	-0.545593	0.25222	0.487564
¦ ¦ ¦--Copula pyramidis	2.10547	2.07654	2.29325	2.22854	2.33088	2.41197	2.81357	1.88352	2.34355	2.46784	1.98253	2.2999	2.29888	2.57331	2.56371		¦ ¦ ¦--Copula pyramidis	2.24111	0.130849	2.35854	0.291863	-4.97876	-0.402332	0.375738	0.554889
¦ ¦ ¦--Flocculus	0.871808	0.999424	1.06253	1.01894	0.908544	1.00845	1.0775	0.897088	1.00262	1.08358	0.944192	1.06042	1.09875	1.03443	1.13133		¦ ¦ ¦--Flocculus	0.978283	0.0725367	1.03666	0.0761955	-5.63109	-0.766123	0.162552	0.394524
¦ ¦ °--Paraflocculus	3.38784	3.89805	3.7767	3.81549	3.24634	3.91066	3.08762	3.312	2.86349	2.82765	3.46291	3.4736	3.82093	2.82598	3.31962		¦ ¦ °--Paraflocculus	3.67251	0.283387	3.22153	0.345799	13.9989	1.30417	0.0201144	0.153255
¦ °--Cerebellar nuclei	1.39398	1.56294	1.48493	1.34426	1.29139	1.36947	1.3072	1.45472	1.42592	1.34093	1.44998	1.35507	1.44134	1.38054	1.38618		¦ °--Cerebellar nuclei	1.40783	0.0992643	1.39354	0.0526642	1.02517	0.27127	0.720533	0.890326
¦ ¦--Dentate nucleus	0.383488	0.413824	0.39936	0.364672	0.362688	0.374976	0.357056	0.398528	0.409344	0.373376	0.372992	0.384192	0.387648	0.378624	0.380544		¦ ¦--Dentate nucleus	0.383168	0.020153	0.382478	0.0151936	0.180344	0.0453994	0.940747	0.968756
¦ ¦--Interposed nucleus	0.518912	0.576192	0.5312	0.475456	0.450496	0.471552	0.459648	0.548992	0.498176	0.471296	0.548864	0.476352	0.505536	0.489792	0.505536		¦ ¦--Interposed nucleus	0.503968	0.0466995	0.500466	0.0315559	0.699793	0.110985	0.864229	0.952033
¦ °--Fastigial nucleus	0.491584	0.572928	0.554368	0.504128	0.478208	0.522944	0.490496	0.5072	0.5184	0.496256	0.528128	0.494528	0.54816	0.512128	0.500096		¦ °--Fastigial nucleus	0.520693	0.0368627	0.510599	0.0186121	1.97694	0.542347	0.492612	0.756639
¦--fiber tracts	50.0476	49.784	45.7818	45.3099	45.3664	46.7915	42.3077	46.1151	45.5924	43.6438	43.5445	45.2299	45.5597	45.8649	45.4011		¦--fiber tracts	47.1802	2.18615	44.8066	1.31047	5.29754	1.81129	0.020129	0.149287
¦ ¦--cranial nerves	7.32307	7.28742	7.16947	6.91514	6.95264	7.25958	6.62285	7.24128	6.85798	6.83974	6.81658	6.87718	7.06182	7.47162	7.04819		¦ ¦--cranial nerves	7.15122	0.176256	6.98192	0.255113	2.42491	0.663646	0.182388	0.456475
¦ ¦ ¦--olfactory nerve	2.68883	2.70099	2.50605	2.50918	2.46406	2.60288	2.36531	2.55456	2.49645	2.40397	2.46195	2.53216	2.51776	2.63174	2.488		¦ ¦ ¦--olfactory nerve	2.57867	0.100917	2.49466	0.0793672	3.36763	1.05851	0.0941797	0.371629
¦ ¦ ¦ ¦--anterior commissure, olfactory limb	1.1289	1.13856	1.02208	1.03232	0.985728	1.04134	0.915776	1.0585	1.01805	0.996032	0.932928	1.01939	1.02976	1.04198	1.01894		¦ ¦ ¦ ¦--anterior commissure, olfactory limb	1.05815	0.0615896	1.00348	0.0482566	5.44804	1.13291	0.075869	0.312369
¦ ¦ ¦ °--lateral olfactory tract, general	1.55994	1.56243	1.48397	1.47686	1.47834	1.56154	1.44954	1.49606	1.4784	1.40794	1.52902	1.51277	1.488	1.58976	1.46906		¦ ¦ ¦ °--lateral olfactory tract, general	1.52051	0.0447525	1.49117	0.0511942	1.96761	0.57312	0.274709	0.619775
¦ ¦ ¦--facial nerve	0.198336	0.176384	0.206976	0.219712	0.223296	0.211584	0.208896	0.173376	0.188032	0.21696	0.171136	0.205824	0.2384	0.238912	0.225472		¦ ¦ ¦--facial nerve	0.206048	0.0170595	0.207445	0.0255552	-0.673591	-0.0546791	0.908678	0.956891
¦ ¦ ¦--dorsal roots	2.35654	2.51622	2.74368	2.5065	2.5577	2.72454	2.48531	2.70547	2.4231	2.55539	2.54528	2.41984	2.5991	2.83501	2.57613		¦ ¦ ¦--dorsal roots	2.56753	0.146049	2.57163	0.133025	-0.159277	-0.0307912	0.956004	0.968756
¦ ¦ ¦ °--cervicothalamic tract	2.35654	2.51622	2.74368	2.5065	2.5577	2.72454	2.48531	2.70547	2.4231	2.55539	2.54528	2.41984	2.5991	2.83501	2.57613		¦ ¦ ¦ °--cervicothalamic tract	2.56753	0.146049	2.57163	0.133025	-0.159277	-0.0307912	0.956004	0.968756
¦ ¦ ¦ °--medial lemniscus	2.35654	2.51622	2.74368	2.5065	2.5577	2.72454	2.48531	2.70547	2.4231	2.55539	2.54528	2.41984	2.5991	2.83501	2.57613		¦ ¦ ¦ °--medial lemniscus	2.56753	0.146049	2.57163	0.133025	-0.159277	-0.0307912	0.956004	0.968756
¦ ¦ ¦--optic nerve	1.8985	1.72608	1.56013	1.5305	1.55501	1.5721	1.43264	1.65792	1.59488	1.51558	1.49805	1.57638	1.56102	1.63008	1.60966		¦ ¦ ¦--optic nerve	1.64038	0.144523	1.56402	0.0710086	4.88222	1.07535	0.193	0.351365
¦ ¦ ¦ °--optic tract	1.8985	1.72608	1.56013	1.5305	1.55501	1.5721	1.43264	1.65792	1.59488	1.51558	1.49805	1.57638	1.56102	1.63008	1.60966		¦ ¦ ¦ °--optic tract	1.64038	0.144523	1.56402	0.0710086	4.88222	1.07535	0.193	0.351365
¦ ¦ °--oculomotor nerve	0.180864	0.167744	0.15264	0.149248	0.152576	0.14848	0.130688	0.149952	0.15552	0.14784	0.14016	0.142976	0.145536	0.135872	0.148928		¦ ¦ °--oculomotor nerve	0.158592	0.0129691	0.144164	0.00765142	10.0084	1.88572	0.0172532	0.149287
¦ ¦ °--posterior commissure	0.180864	0.167744	0.15264	0.149248	0.152576	0.14848	0.130688	0.149952	0.15552	0.14784	0.14016	0.142976	0.145536	0.135872	0.148928		¦ ¦ °--posterior commissure	0.158592	0.0129691	0.144164	0.00765142	10.0084	1.88572	0.0172532	0.149287
¦ ¦--medial forebrain bundle system	8.87238	8.96096	7.5376	7.5097	7.61069	7.60666	6.71725	8.07174	7.55866	7.05702	7.44723	7.64192	7.5024	7.21242	7.44806		¦ ¦--medial forebrain bundle system	8.01633	0.699055	7.4063	0.382194	8.23664	1.59613	0.0468534	0.149287
¦ ¦ ¦--cerebrum related	7.61952	7.66835	6.34086	6.28467	6.33024	6.33523	5.63059	6.89011	6.31917	5.87366	6.26125	6.40608	6.22944	6.01594	6.22291		¦ ¦ ¦--cerebrum related	6.76315	0.682723	6.20546	0.353977	8.98701	1.57548	0.0568583	0.157467
¦ ¦ ¦ ¦--anterior commissure, temporal limb	0.596928	0.514624	0.46336	0.48128	0.5264	0.475584	0.419264	0.465024	0.45248	0.426496	0.452096	0.486784	0.457408	0.48096	0.441792		¦ ¦ ¦ ¦--anterior commissure, temporal limb	0.509696	0.0490527	0.453589	0.0225036	12.3695	2.49323	0.00972687	0.149287
¦ ¦ ¦ ¦--fornix system	4.78483	4.97914	4.06394	3.94963	3.95648	3.95482	3.57939	4.46784	4.05453	3.74656	3.98086	4.05914	4.03328	3.79981	3.98029		¦ ¦ ¦ ¦--fornix system	4.28147	0.471141	3.96686	0.249635	7.93114	1.26031	0.113474	0.231622
¦ ¦ ¦ ¦ ¦--fimbria	4.03034	4.21798	3.39597	3.31418	3.32288	3.30778	2.98886	3.80186	3.40582	3.11398	3.32806	3.39565	3.35597	3.15309	3.3321		¦ ¦ ¦ ¦ ¦--fimbria	3.59819	0.412938	3.31949	0.230957	8.39583	1.20671	0.1157	0.231622
¦ ¦ ¦ ¦ °--dorsal fornix	0.754496	0.761152	0.667968	0.635456	0.6336	0.64704	0.590528	0.665984	0.648704	0.632576	0.6528	0.663488	0.677312	0.64672	0.648192		¦ ¦ ¦ ¦ °--dorsal fornix	0.683285	0.0590573	0.647367	0.0249626	5.54835	1.43888	0.124777	0.242819
¦ ¦ ¦ ¦--stria terminalis	1.17722	1.12909	0.950144	0.918592	0.969152	0.943744	0.807616	1.04544	0.948288	0.876864	0.940032	0.95616	0.935744	0.904896	0.913728		¦ ¦ ¦ ¦--stria terminalis	1.01466	0.109553	0.925419	0.0642127	9.64291	1.38971	0.0666159	0.191042
¦ ¦ ¦ °--cingulum bundle	1.06054	1.0455	0.863424	0.935168	0.878208	0.961088	0.82432	0.911808	0.863872	0.823744	0.888256	0.904	0.803008	0.830272	0.887104		¦ ¦ ¦ °--cingulum bundle	0.957323	0.0824763	0.859598	0.0401342	11.3686	2.43494	0.00865918	0.130669
¦ ¦ °--hypothalamus related	1.25286	1.29261	1.19674	1.22502	1.28045	1.27142	1.08666	1.18163	1.23949	1.18336	1.18598	1.23584	1.27296	1.19648	1.22515		¦ ¦ °--hypothalamus related	1.25318	0.0363586	1.20084	0.0529897	4.35903	0.987832	0.0557963	0.191042
¦ ¦ ¦--epithalamus related	0.95968	1.00198	0.943872	0.965888	1.00608	0.998144	0.85792	0.924096	0.979712	0.939072	0.922432	0.972032	1.01094	0.943104	0.96896		¦ ¦ ¦--epithalamus related	0.979275	0.0261029	0.946475	0.0438844	3.46549	0.747418	0.125825	0.330422
¦ ¦ ¦ ¦--fasciculus retroflexus	0.258432	0.257216	0.25408	0.251968	0.269248	0.255552	0.222528	0.243968	0.267328	0.24128	0.251776	0.264256	0.274944	0.248448	0.26336		¦ ¦ ¦ ¦--fasciculus retroflexus	0.257749	0.0060776	0.253099	0.016165	1.83749	0.287699	0.51643	0.66493
¦ ¦ ¦ ¦--habenular commissure	0.020544	0.024896	0.022784	0.027328	0.0352	0.031104	0.027264	0.024192	0.024512	0.03168	0.021504	0.024512	0.031744	0.028928	0.027072		¦ ¦ ¦ ¦--habenular commissure	0.026976	0.00544184	0.0268231	0.00350695	0.569989	0.043596	0.947895	0.968756
¦ ¦ ¦ °--stria medullaris	0.680704	0.719872	0.667008	0.686592	0.701632	0.711488	0.608128	0.655936	0.687872	0.666112	0.649152	0.683264	0.704256	0.665728	0.678528		¦ ¦ ¦ °--stria medullaris	0.694549	0.0199592	0.666553	0.0276779	4.20018	1.01151	0.0532958	0.242886
¦ ¦ °--mammillary related	0.293184	0.290624	0.252864	0.259136	0.274368	0.27328	0.228736	0.257536	0.259776	0.244288	0.263552	0.263808	0.262016	0.253376	0.256192		¦ ¦ °--mammillary related	0.273909	0.0162028	0.254364	0.0113696	7.68381	1.71904	0.0162232	0.149287
¦ ¦ °--mammilothalmic tract	0.293184	0.290624	0.252864	0.259136	0.274368	0.27328	0.228736	0.257536	0.259776	0.244288	0.263552	0.263808	0.262016	0.253376	0.256192		¦ ¦ °--mammilothalmic tract	0.273909	0.0162028	0.254364	0.0113696	7.68381	1.71904	0.0162232	0.149287
¦ ¦--cerebellum related fiber tracts	11.2523	11.6919	11.6451	11.6246	11.255	11.9968	11.4321	10.8945	11.4468	11.4937	10.5485	11.4269	11.8557	11.7279	11.8389		¦ ¦--cerebellum related fiber tracts	11.5776	0.284758	11.4072	0.433111	1.49379	0.393434	0.413746	0.715446
¦ ¦ ¦--cerebellar peduncles	3.13421	3.18733	3.0471	3.16634	3.1655	3.2487	3.03232	2.91558	3.01126	3.12806	2.79091	3.0999	3.2311	3.23059	3.22086		¦ ¦ ¦--cerebellar peduncles	3.1582	0.0664483	3.0734	0.15218	2.75904	0.557212	0.224987	0.410438
¦ ¦ ¦ ¦--inferior cerebellar peduncle	0.740032	0.784128	0.792192	0.8496	0.801088	0.876288	0.815552	0.737408	0.746432	0.81344	0.701888	0.810368	0.844224	0.85696	0.849152		¦ ¦ ¦ ¦--inferior cerebellar peduncle	0.807221	0.0487388	0.797269	0.0553311	1.24826	0.179863	0.726823	0.879616
¦ ¦ ¦ ¦--middle cerebellar peduncle	1.20333	1.22554	1.14547	1.26234	1.2681	1.31923	1.20288	1.07866	1.2055	1.27219	1.06682	1.20499	1.25946	1.31853	1.30086		¦ ¦ ¦ ¦--middle cerebellar peduncle	1.23733	0.0600215	1.21221	0.0895498	2.07254	0.280554	0.559083	0.715446
¦ ¦ ¦ °--superior cerebelar peduncles	1.19085	1.17766	1.10944	1.0544	1.09632	1.05318	1.01389	1.09952	1.05933	1.04243	1.02221	1.08454	1.12742	1.0551	1.07085		¦ ¦ ¦ °--superior cerebelar peduncles	1.11364	0.0592319	1.06392	0.0363612	4.67336	1.36742	0.0635159	0.191042
¦ ¦ °--arbor vitae	8.11808	8.50458	8.59802	8.4583	8.08954	8.7481	8.39974	7.97894	8.43558	8.36563	7.75757	8.32704	8.62464	8.49728	8.61805		¦ ¦ °--arbor vitae	8.41943	0.263938	8.33383	0.288497	1.02718	0.296723	0.570839	0.847427
¦ ¦ ¦--trunk of arbor vita	4.00864	4.22483	4.31405	4.19546	3.95322	4.27994	4.13779	3.99834	4.1945	4.18989	3.85984	4.03674	4.34304	4.32365	4.32998		¦ ¦ ¦--trunk of arbor vita	4.16269	0.147785	4.15708	0.166997	0.134795	0.0335548	0.947992	0.968756
¦ ¦ ¦--lobule 1-2 white matter	0.044672	0.071552	0.046656	0.062784	0.0592	0.090176	0.060672	0.098048	0.079232	0.089344	0.061376	0.118656	0.068096	0.068032	0.082112		¦ ¦ ¦--lobule 1-2 white matter	0.0625067	0.0168982	0.0806187	0.0190863	-22.4663	-0.948953	0.0826496	0.242819
¦ ¦ ¦--lobule 3 white matter	0.14144	0.168448	0.11872	0.19296	0.165056	0.18176	0.17952	0.160704	0.1824	0.191552	0.177728	0.134784	0.197248	0.196864	0.189888		¦ ¦ ¦--lobule 3 white matter	0.161397	0.0271794	0.178965	0.020098	-9.81643	-0.874115	0.172343	0.464761
¦ ¦ ¦--trunk of lobules 1-3 white matter	0.112064	0.114944	0.109632	0.131776	0.11744	0.14464	0.126592	0.141824	0.132288	0.136768	0.108032	0.12768	0.124224	0.13792	0.141824		¦ ¦ ¦--trunk of lobules 1-3 white matter	0.121749	0.0136384	0.130795	0.0107276	-6.91567	-0.843184	0.173956	0.330422
¦ ¦ ¦--lobules 4-5 white matter	0.565696	0.531584	0.572352	0.490496	0.498496	0.52192	0.481472	0.464256	0.512128	0.474304	0.51392	0.53696	0.515456	0.48512	0.491392		¦ ¦ ¦--lobules 4-5 white matter	0.530091	0.0337304	0.497223	0.0235932	6.61022	1.3931	0.0437817	0.319995
¦ ¦ ¦--lobules 6-7 white matter	0.634496	0.674368	0.718976	0.667904	0.639232	0.684928	0.6528	0.624192	0.685824	0.662464	0.620928	0.694208	0.664768	0.64416	0.668864		¦ ¦ ¦--lobules 6-7 white matter	0.669984	0.0311518	0.657579	0.0250081	1.88652	0.496052	0.408109	0.681072
¦ ¦ ¦--lobule 8 white matter	0.120448	0.117952	0.13024	0.146752	0.16	0.149568	0.138112	0.101824	0.133504	0.139392	0.091328	0.134272	0.141312	0.142784	0.131328		¦ ¦ ¦--lobule 8 white matter	0.137493	0.0171061	0.128206	0.0185005	7.24388	0.501992	0.344877	0.473117
¦ ¦ ¦--trunk of lobules 6-8 white matter	0.096704	0.094848	0.10432	0.094848	0.118272	0.110656	0.091328	0.086848	0.095936	0.098944	0.079168	0.101184	0.106304	0.101632	0.099328		¦ ¦ ¦--trunk of lobules 6-8 white matter	0.103275	0.00965078	0.0956302	0.00845713	7.99375	0.903905	0.128515	0.324534
¦ ¦ ¦--lobule 9 white matter	0.231488	0.238016	0.24064	0.250048	0.258368	0.276416	0.249408	0.229888	0.247232	0.244736	0.208	0.241664	0.272	0.246976	0.267584		¦ ¦ ¦--lobule 9 white matter	0.249163	0.0163557	0.245276	0.018958	1.58443	0.204991	0.688764	0.881569
¦ ¦ ¦--lobule 10 white matter	0.093568	0.097472	0.107328	0.092672	0.101248	0.105984	0.085824	0.088256	0.092224	0.087872	0.078912	0.092224	0.095872	0.078144	0.09216		¦ ¦ ¦--lobule 10 white matter	0.099712	0.00619724	0.0879431	0.0061184	13.3824	1.92352	0.00304263	0.130669
¦ ¦ ¦--anterior lobule white matter	0.076352	0.089024	0.098432	0.091584	0.083712	0.096576	0.083008	0.096896	0.086976	0.08704	0.081856	0.088512	0.09856	0.088256	0.09408		¦ ¦ ¦--anterior lobule white matter	0.08928	0.00825228	0.0894649	0.00584457	-0.206661	-0.0316343	0.960059	0.969406
¦ ¦ ¦--simple lobule white matter	0.365952	0.38112	0.35744	0.38592	0.349888	0.401984	0.3712	0.344448	0.376	0.356608	0.329792	0.37408	0.39648	0.372672	0.355328		¦ ¦ ¦--simple lobule white matter	0.373717	0.019472	0.364068	0.0197163	2.65055	0.48943	0.367796	0.724125
¦ ¦ ¦--crus 1 white matter	0.377856	0.387072	0.350976	0.380672	0.374912	0.387264	0.371584	0.331968	0.35456	0.354432	0.30848	0.369536	0.3552	0.34336	0.37152		¦ ¦ ¦--crus 1 white matter	0.376459	0.0134228	0.351182	0.0207927	7.19753	1.21564	0.0212306	0.191042
¦ ¦ ¦--trunk of simple and crus 1 white matter	0.130432	0.143936	0.148672	0.136064	0.126528	0.13632	0.140032	0.158528	0.151744	0.125312	0.158592	0.127296	0.135744	0.138624	0.147136		¦ ¦ ¦--trunk of simple and crus 1 white matter	0.136992	0.0082278	0.142556	0.0123294	-3.90333	-0.451315	0.35193	0.66493
¦ ¦ ¦--crus 2 white matter	0.260224	0.263424	0.279936	0.255552	0.239296	0.276736	0.26976	0.257152	0.261568	0.253888	0.2432	0.275776	0.214528	0.257344	0.27264		¦ ¦ ¦--crus 2 white matter	0.262528	0.0148284	0.256206	0.018639	2.46746	0.339169	0.499645	0.715446
¦ ¦ ¦--paramedian lobule	0.129728	0.140416	0.150016	0.14016	0.130816	0.144896	0.168384	0.131328	0.151552	0.161728	0.134208	0.149184	0.14176	0.164864	0.154112		¦ ¦ ¦--paramedian lobule	0.139339	0.00789589	0.150791	0.0131184	-7.59491	-0.873008	0.0789071	0.312369
¦ ¦ ¦--trunk of crus 2 and paramedian white matter	0.330688	0.3184	0.302464	0.30048	0.316032	0.308416	0.351616	0.285632	0.310464	0.3168	0.287872	0.29856	0.311872	0.320576	0.317312		¦ ¦ ¦--trunk of crus 2 and paramedian white matter	0.312747	0.0113102	0.311189	0.0198392	0.500446	0.0784977	0.865245	0.953387
¦ ¦ ¦--copula white matter	0.064384	0.071872	0.077376	0.073344	0.07616	0.076416	0.078592	0.06368	0.070464	0.069504	0.06432	0.070912	0.077248	0.074112	0.074048		¦ ¦ ¦--copula white matter	0.0732587	0.00481723	0.0714311	0.00518068	2.55849	0.352763	0.503874	0.715446
¦ ¦ ¦--paraflocculus white matter	0.28096	0.315904	0.300352	0.299456	0.256384	0.299584	0.278144	0.260864	0.247168	0.249408	0.282112	0.276928	0.293824	0.235072	0.26112		¦ ¦ ¦--paraflocculus white matter	0.292107	0.0207103	0.26496	0.0191298	10.2456	1.41907	0.0216907	0.231622
¦ ¦ °--flocculus white matter	0.052288	0.059392	0.06944	0.069376	0.06528	0.07392	0.083904	0.054272	0.069824	0.075648	0.067904	0.077888	0.071104	0.07712	0.076288		¦ ¦ °--flocculus white matter	0.0649493	0.0078935	0.0726613	0.00841831	-10.6136	-0.916098	0.0984449	0.231622
¦ ¦--lateral forebrain bundle system	22.4426	21.6986	19.2891	19.1216	19.4044	19.7901	17.4162	19.7683	19.593	18.1255	18.6021	19.1431	19.0034	19.32	18.9164		¦ ¦--lateral forebrain bundle system	20.2911	1.41553	18.8764	0.73874	7.4942	1.91493	0.0241176	0.149287
¦ ¦ ¦--corticospinal tract	7.65792	7.17472	6.81734	6.68141	6.85414	6.9895	6.13645	6.68422	6.61082	6.52448	6.44077	6.59443	6.9559	7.0041	6.72045		¦ ¦ ¦--corticospinal tract	7.02917	0.350579	6.63018	0.262072	6.01784	1.52246	0.0251261	0.149287
¦ ¦ ¦ ¦--cerebal peduncle	2.41594	2.25267	2.14086	2.12518	2.15091	2.25984	1.98925	2.15757	2.13094	2.10067	1.99264	2.15533	2.20378	2.2448	2.12365		¦ ¦ ¦ ¦--cerebal peduncle	2.22423	0.110421	2.12207	0.0859052	4.81442	1.18928	0.064765	0.231622
¦ ¦ ¦ ¦--corticospinal tract-other	1.73312	1.55859	1.7257	1.51066	1.54592	1.73587	1.59853	1.44813	1.42266	1.57389	1.70835	1.48813	1.74714	1.83872	1.64122		¦ ¦ ¦ ¦--corticospinal tract-other	1.63498	0.107017	1.60742	0.14111	1.7145	0.195303	0.691966	0.851924
¦ ¦ ¦ °--internal capsule	3.50886	3.36346	2.95078	3.04557	3.15731	2.99379	2.54867	3.07853	3.05722	2.84992	2.73978	2.95098	3.00499	2.92058	2.95558		¦ ¦ ¦ °--internal capsule	3.16996	0.222263	2.90069	0.167828	9.28293	1.60443	0.0188897	0.149287
¦ ¦ °--corpus callosum	14.7846	14.5239	12.4718	12.4402	12.5503	12.8006	11.2797	13.084	12.9822	11.601	12.1613	12.5487	12.0475	12.3159	12.196		¦ ¦ °--corpus callosum	13.2619	1.08904	12.2463	0.585185	8.29351	1.7356	0.0345911	0.149287
¦ °--extrapyramidal fiber systems	0.157312	0.145088	0.14048	0.138816	0.143616	0.138304	0.11936	0.139264	0.135872	0.127808	0.130112	0.140736	0.13632	0.132992	0.149504		¦ °--extrapyramidal fiber systems	0.143936	0.00707424	0.134663	0.00856731	6.88599	1.08236	0.0471735	0.149287
¦ °--rubrospinal tract	0.157312	0.145088	0.14048	0.138816	0.143616	0.138304	0.11936	0.139264	0.135872	0.127808	0.130112	0.140736	0.13632	0.132992	0.149504		¦ °--rubrospinal tract	0.143936	0.00707424	0.134663	0.00856731	6.88599	1.08236	0.0471735	0.149287
¦ °--ventral tegmental decussation	0.157312	0.145088	0.14048	0.138816	0.143616	0.138304	0.11936	0.139264	0.135872	0.127808	0.130112	0.140736	0.13632	0.132992	0.149504		¦ °--ventral tegmental decussation	0.143936	0.00707424	0.134663	0.00856731	6.88599	1.08236	0.0471735	0.149287
°--ventricular systems	6.40704	6.51846	6.14182	5.83104	6.3353	6.07578	5.34848	5.59424	5.66317	6.05498	5.43251	5.85146	5.68736	5.54227	5.62509		°--ventricular systems	6.21824	0.251214	5.64439	0.211963	10.1666	2.70729	0.000360593	0.24396
¦--cerebral aqueduct	0.401024	0.428864	0.407296	0.363456	0.40512	0.43168	0.43264	0.40608	0.404608	0.420352	0.440384	0.418752	0.458368	0.444736	0.384832		¦--cerebral aqueduct	0.40624	0.0245727	0.423417	0.0229764	-4.05673	-0.747588	0.190623	0.643007
¦--fourth ventricle	0.755264	0.774144	0.873152	0.784384	0.902784	0.955008	0.961344	0.707648	0.813888	0.894208	0.737152	0.761408	0.851008	0.798016	0.791424		¦--fourth ventricle	0.840789	0.0810855	0.8129	0.0792541	3.4309	0.351903	0.519679	0.684193
¦--lateral ventricle	4.14266	4.23238	3.76198	3.47514	3.8064	3.43731	2.8905	3.4889	3.39315	3.61875	3.27021	3.57709	3.25094	3.17907	3.38074		¦--lateral ventricle	3.80931	0.329367	3.33882	0.223972	14.0917	2.10069	0.00560286	0.239441
¦ ¦--lateral ventricle-other	4.08627	4.17395	3.71635	3.42925	3.75667	3.38899	2.84986	3.43994	3.34541	3.57478	3.22765	3.53056	3.19949	3.13466	3.33414		¦ ¦--lateral ventricle-other	3.75858	0.324579	3.29294	0.222579	14.1405	2.09202	0.00557873	0.241169
¦ °--subependymal zone	0.056384	0.058432	0.045632	0.045888	0.049728	0.04832	0.04064	0.04896	0.047744	0.043968	0.04256	0.046528	0.051456	0.044416	0.046592		¦ °--subependymal zone	0.0507307	0.00543204	0.0458738	0.00334025	10.5875	1.45405	0.0501054	0.191042
°--third ventricle	1.1081	1.08307	1.09939	1.20806	1.22099	1.25178	1.064	0.991616	1.05152	1.12166	0.984768	1.09421	1.12704	1.12045	1.0681		°--third ventricle	1.1619	0.0730981	1.06926	0.0534305	8.66359	1.73377	0.0137404	0.402783

## Sheet: 4 Rel volumes - Heterozygous
Relative Volumes	Male	Male	Male	Female	Female	Female	Female	Male	Female	Female	Male	Male	Male	Female	Female		Relative Volumes	HET		WT
	HET	HET	HET	HET	HET	HET	WT	WT	WT	WT	WT	WT	WT	WT	WT			Mean	SD	Mean	SD	%Diff	Effect	P-value	FDR
Total Brain Volume	100	100	100	100	100	100	100	100	100	100	100	100	100	100	100		Total Brain Volume	100	0	100	0	0
¦--Basic cell groups and regions	88.1899	88.4155	88.6007	88.6344	88.6884	88.8697	88.9225	88.5179	88.8019	88.7327	89.2641	88.7999	88.8136	88.7582	88.7771		¦--Basic cell groups and regions	88.5664	0.235473	88.8209	0.197816	-0.286478	-1.28631	0.0411966	0.414233
¦ ¦--Cerebrum	56.2158	56.3629	54.569	54.3733	55.2941	55.1813	53.9599	56.4628	55.8241	54.6369	56.9981	55.2679	54.3973	55.1846	54.613		¦ ¦--Cerebrum	55.3327	0.820873	55.2605	1.00207	0.130673	0.0720616	0.885933	0.955425
¦ ¦ ¦--Cerebral cortex	45.3003	45.6513	44.4307	44.3134	44.9694	44.9883	44.2626	45.9151	45.7616	44.6576	46.4332	44.9941	44.4699	45.2622	44.6288		¦ ¦ ¦--Cerebral cortex	44.9422	0.508142	45.1539	0.742206	-0.468818	-0.285217	0.554509	0.794614
¦ ¦ ¦ ¦--Cortical subplate	3.1227	3.22426	3.03327	2.93642	3.09818	2.96779	2.78976	3.05287	2.91324	2.98143	3.15459	3.07192	3.00595	2.99676	2.93099		¦ ¦ ¦ ¦--Cortical subplate	3.06377	0.106556	2.98861	0.104632	2.51475	0.718295	0.199043	0.54729
¦ ¦ ¦ ¦ ¦--Cortical subplate-other	2.16252	2.23817	2.1748	2.09193	2.22677	2.13894	1.99428	2.12678	2.06691	2.14935	2.23774	2.20793	2.14808	2.1707	2.08227		¦ ¦ ¦ ¦ ¦--Cortical subplate-other	2.17219	0.0547369	2.13156	0.0747554	1.90602	0.543479	0.275803	0.646878
¦ ¦ ¦ ¦ ¦--Claustrum	0.316024	0.322162	0.281768	0.250006	0.238921	0.241091	0.214474	0.314879	0.273286	0.230514	0.294496	0.272036	0.262988	0.243579	0.273294		¦ ¦ ¦ ¦ ¦--Claustrum	0.274995	0.0374946	0.264394	0.0311178	4.00967	0.340683	0.560999	0.785969
¦ ¦ ¦ ¦ ¦ ¦--Claustrum-other	0.07353	0.0707927	0.0671753	0.0618863	0.0676031	0.0699976	0.0598332	0.0657412	0.0682481	0.0606066	0.0745639	0.074415	0.0704236	0.066619	0.0610355		¦ ¦ ¦ ¦ ¦ ¦--Claustrum-other	0.0684975	0.00397744	0.0668318	0.00564316	2.49243	0.295178	0.543641	0.794614
¦ ¦ ¦ ¦ ¦ ¦--Claustrum: dorsal part	0.0850844	0.0826705	0.0618923	0.05486	0.0447374	0.0507163	0.0421005	0.0889482	0.0637457	0.0496954	0.0719124	0.0559621	0.0563417	0.0489006	0.0604161		¦ ¦ ¦ ¦ ¦ ¦--Claustrum: dorsal part	0.0633268	0.0168873	0.0597803	0.0140229	5.93256	0.252908	0.665028	0.825805
¦ ¦ ¦ ¦ ¦ °--Claustrum: ventral part	0.157409	0.168699	0.152701	0.13326	0.126581	0.120377	0.112541	0.160189	0.141292	0.120212	0.148019	0.141659	0.136223	0.12806	0.151843		¦ ¦ ¦ ¦ ¦ °--Claustrum: ventral part	0.143171	0.0191742	0.137782	0.0153082	3.91131	0.352038	0.555575	0.801357
¦ ¦ ¦ ¦ °--Endopiriform nucleus	0.644151	0.663919	0.576702	0.594484	0.632484	0.587765	0.581001	0.611212	0.573054	0.601568	0.622352	0.591952	0.594878	0.582483	0.575417		¦ ¦ ¦ ¦ °--Endopiriform nucleus	0.616584	0.0351081	0.592657	0.0167024	4.03718	1.43253	0.0973478	0.434278
¦ ¦ ¦ ¦ ¦--Endopiriform nucleus, dorsal part	0.517053	0.529194	0.466532	0.474765	0.499378	0.455827	0.451754	0.490942	0.461041	0.468225	0.505463	0.487227	0.471745	0.448657	0.464213		¦ ¦ ¦ ¦ ¦--Endopiriform nucleus, dorsal part	0.490458	0.0293442	0.472141	0.018908	3.87967	0.968774	0.162602	0.496913
¦ ¦ ¦ ¦ ¦ ¦--Dorsal nucleus of the endopiriform	0.37077	0.370345	0.334317	0.341961	0.352774	0.320143	0.316795	0.341681	0.330138	0.32783	0.357977	0.350044	0.344476	0.314117	0.335512		¦ ¦ ¦ ¦ ¦ ¦--Dorsal nucleus of the endopiriform	0.348385	0.0201958	0.335397	0.0147059	3.87251	0.883202	0.171518	0.521444
¦ ¦ ¦ ¦ ¦ °--Intermediate nucleus of the endopiriform claustrum	0.146284	0.158849	0.132215	0.132805	0.146604	0.135684	0.13496	0.149261	0.130903	0.140395	0.147486	0.137183	0.127268	0.13454	0.128701		¦ ¦ ¦ ¦ ¦ °--Intermediate nucleus of the endopiriform claustrum	0.142073	0.0104269	0.136744	0.00776392	3.89726	0.686414	0.275544	0.614748
¦ ¦ ¦ ¦ °--Endopiriform nucleus, ventral part	0.127098	0.134725	0.11017	0.119719	0.133106	0.131938	0.129247	0.12027	0.112013	0.133343	0.116889	0.104725	0.123133	0.133826	0.111204		¦ ¦ ¦ ¦ °--Endopiriform nucleus, ventral part	0.126126	0.00951872	0.120517	0.0102855	4.65422	0.54534	0.30647	0.688355
¦ ¦ ¦ °--Cortical plate	42.1776	42.4271	41.3974	41.3769	41.8712	42.0205	41.4728	42.8622	42.8484	41.6762	43.2787	41.9222	41.464	42.2654	41.6979		¦ ¦ ¦ °--Cortical plate	41.8784	0.42276	42.1653	0.679157	-0.680291	-0.422357	0.376058	0.687293
¦ ¦ ¦ ¦--Olfactory areas	8.65088	8.76194	8.67627	8.67026	8.57166	8.71569	8.56736	8.54943	8.41985	8.43007	8.82305	8.82997	8.66716	8.85754	8.60135		¦ ¦ ¦ ¦--Olfactory areas	8.67445	0.0640271	8.63842	0.16776	0.417112	0.214783	0.627252	0.914452
¦ ¦ ¦ ¦ ¦--Olfactory areas-other	0.564636	0.534382	0.504482	0.52139	0.537114	0.530392	0.480347	0.520231	0.495816	0.503033	0.521582	0.513987	0.527164	0.511273	0.52356		¦ ¦ ¦ ¦ ¦--Olfactory areas-other	0.532066	0.019846	0.510777	0.0152415	4.168	1.39679	0.0349627	0.359591
¦ ¦ ¦ ¦ ¦--Postpiriform transition area	0.207135	0.275428	0.209352	0.239936	0.230394	0.231471	0.230883	0.216977	0.22562	0.241556	0.25962	0.224115	0.233302	0.22768	0.21917		¦ ¦ ¦ ¦ ¦--Postpiriform transition area	0.232286	0.0248296	0.230991	0.0130373	0.560334	0.0992784	0.896347	0.966204
¦ ¦ ¦ ¦ ¦--Piriform area	2.74438	2.65877	2.41759	2.41909	2.48255	2.46712	2.3203	2.56475	2.38651	2.39638	2.66452	2.5126	2.40781	2.4769	2.36459		¦ ¦ ¦ ¦ ¦--Piriform area	2.53158	0.136869	2.45493	0.109779	3.1225	0.698271	0.250495	0.579886
¦ ¦ ¦ ¦ ¦ ¦--Cortex-amygdala transition zones	0.19791	0.199895	0.174704	0.181762	0.206618	0.189566	0.183635	0.188981	0.194327	0.163697	0.213521	0.183308	0.169738	0.195672	0.169424		¦ ¦ ¦ ¦ ¦ ¦--Cortex-amygdala transition zones	0.191742	0.0120037	0.1847	0.0156662	3.81261	0.449496	0.369376	0.688355
¦ ¦ ¦ ¦ ¦ °--Piriform cortex	2.54647	2.45887	2.24289	2.23732	2.27593	2.27756	2.13667	2.37577	2.19219	2.23268	2.451	2.32929	2.23808	2.28123	2.19517		¦ ¦ ¦ ¦ ¦ °--Piriform cortex	2.33984	0.130181	2.27023	0.0996446	3.06636	0.698616	0.260929	0.588719
¦ ¦ ¦ ¦ ¦--Taenia tecta	0.247595	0.249921	0.224836	0.242055	0.24497	0.251762	0.234944	0.231132	0.230989	0.230441	0.221096	0.219961	0.237395	0.233446	0.254038		¦ ¦ ¦ ¦ ¦--Taenia tecta	0.243523	0.0097864	0.232605	0.00993895	4.69396	1.09854	0.0561518	0.521444
¦ ¦ ¦ ¦ ¦ ¦--Taenia tecta, dorsal part	0.218582	0.222241	0.202271	0.215144	0.218464	0.222699	0.211454	0.204997	0.209904	0.206326	0.196321	0.19365	0.212458	0.20929	0.230375		¦ ¦ ¦ ¦ ¦ ¦--Taenia tecta, dorsal part	0.216567	0.0075348	0.208309	0.0105536	3.96444	0.782511	0.123252	0.605079
¦ ¦ ¦ ¦ ¦ °--Taenia tecta, ventral part	0.029013	0.0276797	0.0225651	0.0269108	0.0265064	0.0290635	0.02349	0.0261345	0.0210854	0.0241149	0.0247751	0.0263112	0.0249367	0.0241564	0.0236625		¦ ¦ ¦ ¦ ¦ °--Taenia tecta, ventral part	0.0269564	0.00239505	0.0242963	0.00156093	10.9486	1.70419	0.0211091	0.414233
¦ ¦ ¦ ¦ ¦--Cortical amygdalar area	0.477597	0.482907	0.47003	0.430772	0.422716	0.451529	0.441579	0.44035	0.448541	0.431022	0.489933	0.486202	0.466394	0.419084	0.41244		¦ ¦ ¦ ¦ ¦--Cortical amygdalar area	0.455925	0.025106	0.448394	0.0274857	1.67962	0.274009	0.600141	0.807762
¦ ¦ ¦ ¦ ¦ °--Cortical amygdalar area, posterior part	0.477597	0.482907	0.47003	0.430772	0.422716	0.451529	0.441579	0.44035	0.448541	0.431022	0.489933	0.486202	0.466394	0.419084	0.41244		¦ ¦ ¦ ¦ ¦ °--Cortical amygdalar area, posterior part	0.455925	0.025106	0.448394	0.0274857	1.67962	0.274009	0.600141	0.807762
¦ ¦ ¦ ¦ ¦ ¦--Cortical amygdalar area, posterior part, lateral zone	0.196049	0.216737	0.212429	0.195715	0.18161	0.202501	0.169443	0.20855	0.203066	0.196765	0.221826	0.229658	0.206814	0.187751	0.18153		¦ ¦ ¦ ¦ ¦ ¦--Cortical amygdalar area, posterior part, lateral zone	0.20084	0.0127184	0.2006	0.0190952	0.119562	0.0125603	0.978963	0.990415
¦ ¦ ¦ ¦ ¦ °--Cortical amygdalar area, posterior part, medial zone	0.281548	0.266171	0.257601	0.235057	0.241106	0.249027	0.272136	0.2318	0.245475	0.234257	0.268107	0.256544	0.25958	0.231333	0.23091		¦ ¦ ¦ ¦ ¦ °--Cortical amygdalar area, posterior part, medial zone	0.255085	0.0171042	0.247794	0.0166624	2.94256	0.437601	0.425984	0.691759
¦ ¦ ¦ ¦ ¦--Piriform-amygdalar area	0.115584	0.0979194	0.0905553	0.0863223	0.0947396	0.093941	0.0783247	0.0932968	0.0834609	0.0906414	0.115332	0.092924	0.095039	0.10151	0.081193		¦ ¦ ¦ ¦ ¦--Piriform-amygdalar area	0.0965102	0.0101466	0.0924136	0.0113116	4.43293	0.362161	0.487537	0.73122
¦ ¦ ¦ ¦ ¦--Main olfactory bulb	3.64176	3.85323	4.12383	4.08153	3.83592	4.00771	4.17369	3.836	3.93069	3.87823	3.9166	4.12559	4.04399	4.20864	4.10794		¦ ¦ ¦ ¦ ¦--Main olfactory bulb	3.92399	0.181207	4.0246	0.137431	-2.4997	-0.732025	0.242051	0.646878
¦ ¦ ¦ ¦ ¦ ¦--Main olfactory bulb, glomerular layer	1.03737	1.15702	0.940258	0.947497	0.887536	0.937281	1.0587	1.02889	0.89869	0.889453	1.08065	0.948353	0.932453	0.954318	0.927765		¦ ¦ ¦ ¦ ¦ ¦--Main olfactory bulb, glomerular layer	0.984494	0.0974848	0.968808	0.0698642	1.61905	0.224514	0.72119	0.884848
¦ ¦ ¦ ¦ ¦ ¦--Main olfactory bulb, outer plexiform layer	1.25067	1.29997	1.47713	1.53032	1.39747	1.48794	1.52433	1.2895	1.43079	1.41175	1.32973	1.55968	1.4597	1.53861	1.50995		¦ ¦ ¦ ¦ ¦ ¦--Main olfactory bulb, outer plexiform layer	1.40725	0.111948	1.45045	0.0943063	-2.9785	-0.458099	0.433662	0.691759
¦ ¦ ¦ ¦ ¦ ¦--Main olfactory bulb, mitral layer	0.24556	0.247893	0.308127	0.307853	0.278072	0.302021	0.298065	0.257224	0.299279	0.278134	0.254836	0.313222	0.300526	0.321983	0.307345		¦ ¦ ¦ ¦ ¦ ¦--Main olfactory bulb, mitral layer	0.281587	0.0291801	0.292291	0.0237943	-3.66178	-0.449815	0.448726	0.691759
¦ ¦ ¦ ¦ ¦ ¦--Main olfactory bulb, inner plexiform layer	0.210642	0.210785	0.26939	0.25891	0.240742	0.257219	0.251532	0.22522	0.253613	0.238668	0.220072	0.261666	0.259077	0.277813	0.264553		¦ ¦ ¦ ¦ ¦ ¦--Main olfactory bulb, inner plexiform layer	0.241281	0.0253927	0.250246	0.0188971	-3.58231	-0.47439	0.4457	0.697911
¦ ¦ ¦ ¦ ¦ °--Main olfactory bulb, granule layer	0.897516	0.937556	1.12893	1.03695	1.0321	1.02325	1.04106	1.03516	1.04832	1.06022	1.03131	1.04267	1.09223	1.11592	1.09833		¦ ¦ ¦ ¦ ¦ °--Main olfactory bulb, granule layer	1.00938	0.0817705	1.0628	0.0312265	-5.0263	-1.71071	0.0951471	0.454172
¦ ¦ ¦ ¦ ¦--Accessory olfactory bulb	0.151813	0.153661	0.173664	0.165561	0.171794	0.17337	0.163701	0.176404	0.161259	0.177075	0.166005	0.172882	0.161942	0.169039	0.162119		¦ ¦ ¦ ¦ ¦--Accessory olfactory bulb	0.164977	0.00994058	0.167825	0.00629305	-1.69685	-0.452522	0.505904	0.777491
¦ ¦ ¦ ¦ ¦ ¦--Accessory olfactory bulb, glomerular layer	0.100468	0.0995391	0.112811	0.111242	0.113797	0.119757	0.1126	0.115338	0.107958	0.116643	0.102538	0.117214	0.108967	0.113616	0.107629		¦ ¦ ¦ ¦ ¦ ¦--Accessory olfactory bulb, glomerular layer	0.109602	0.00798008	0.111389	0.00492045	-1.60424	-0.363168	0.598188	0.807762
¦ ¦ ¦ ¦ ¦ °--Accessory olfactory bulb, granular layer	0.0513452	0.0541217	0.0608526	0.0543195	0.0579975	0.0536132	0.0511007	0.0610657	0.0533009	0.0604325	0.063467	0.0556674	0.0529749	0.0554225	0.0544899		¦ ¦ ¦ ¦ ¦ °--Accessory olfactory bulb, granular layer	0.0553749	0.0034325	0.0564357	0.00422077	-1.87964	-0.251326	0.617702	0.832906
¦ ¦ ¦ ¦ °--Anterior olfactory nucleus	0.500385	0.455728	0.461923	0.483612	0.551467	0.508402	0.443587	0.470293	0.456959	0.481704	0.468357	0.481712	0.494125	0.509971	0.476291		¦ ¦ ¦ ¦ °--Anterior olfactory nucleus	0.493586	0.0350746	0.475889	0.0195316	3.71885	0.906102	0.229108	0.581619
¦ ¦ ¦ ¦--Hippocampal formation	7.99736	8.44031	8.47072	8.41892	8.27858	8.70768	8.65993	8.29447	8.76606	8.70976	8.48028	8.56116	8.82093	8.74586	8.62297		¦ ¦ ¦ ¦--Hippocampal formation	8.38559	0.235486	8.62905	0.164099	-2.82132	-1.48357	0.0337634	0.346483
¦ ¦ ¦ ¦ ¦--Retrohippocampal region	3.6091	3.84256	3.71941	3.85498	3.78505	3.83553	3.9343	3.75615	3.8085	3.8713	3.77783	3.87891	3.82222	3.87217	3.85271		¦ ¦ ¦ ¦ ¦--Retrohippocampal region	3.77444	0.0952213	3.84157	0.0556394	-1.7474	-1.20648	0.10647	0.431488
¦ ¦ ¦ ¦ ¦ ¦--Subiculum	1.06288	1.13868	1.21227	1.19483	1.15193	1.20139	1.20604	1.16917	1.24805	1.18118	1.17272	1.20695	1.22732	1.24857	1.24541		¦ ¦ ¦ ¦ ¦ ¦--Subiculum	1.16033	0.0558754	1.21171	0.032357	-4.24073	-1.58808	0.0408852	0.346483
¦ ¦ ¦ ¦ ¦ ¦ ¦--pre-para subiculum	0.402179	0.442823	0.490277	0.488875	0.467481	0.501288	0.501561	0.45675	0.509644	0.477888	0.461693	0.489135	0.48503	0.510195	0.517267		¦ ¦ ¦ ¦ ¦ ¦ ¦--pre-para subiculum	0.465487	0.037333	0.489907	0.0216503	-4.98457	-1.12792	0.130616	0.447992
¦ ¦ ¦ ¦ ¦ ¦ °--subiculum	0.660699	0.695852	0.721998	0.705954	0.684447	0.700098	0.704476	0.712424	0.73841	0.703294	0.711029	0.717811	0.742291	0.73838	0.728147		¦ ¦ ¦ ¦ ¦ ¦ °--subiculum	0.694841	0.0208006	0.721807	0.0153025	-3.73587	-1.76218	0.0123243	0.346483
¦ ¦ ¦ ¦ ¦ °--Entorhinal area	2.54623	2.70388	2.50714	2.66015	2.63312	2.63415	2.72826	2.58697	2.56044	2.69012	2.60511	2.67196	2.5949	2.6236	2.6073		¦ ¦ ¦ ¦ ¦ °--Entorhinal area	2.61411	0.0734749	2.62985	0.054918	-0.598588	-0.286645	0.641764	0.825805
¦ ¦ ¦ ¦ ¦ ¦--Entorhinal area, medial part, dorsal zone	1.13257	1.22876	1.16362	1.24734	1.16874	1.22246	1.3073	1.22556	1.18979	1.22623	1.1615	1.2608	1.20335	1.23004	1.23712		¦ ¦ ¦ ¦ ¦ ¦--Entorhinal area, medial part, dorsal zone	1.19391	0.045163	1.22686	0.0417426	-2.68504	-0.789161	0.170618	0.460066
¦ ¦ ¦ ¦ ¦ ¦--Entorhinal area, lateral part	1.2489	1.30583	1.19297	1.25488	1.30882	1.25858	1.26535	1.2057	1.21106	1.30286	1.29065	1.2513	1.22775	1.24478	1.20989		¦ ¦ ¦ ¦ ¦ ¦--Entorhinal area, lateral part	1.26166	0.0426904	1.24548	0.0355507	1.29933	0.455208	0.438932	0.7118
¦ ¦ ¦ ¦ ¦ ¦ ¦--Dorsal intermediate entorhinal cortex	0.366218	0.455531	0.385503	0.440387	0.436578	0.427585	0.413016	0.38332	0.393716	0.438915	0.431839	0.403775	0.416493	0.42555	0.422491		¦ ¦ ¦ ¦ ¦ ¦ ¦--Dorsal intermediate entorhinal cortex	0.418634	0.0348764	0.414346	0.018055	1.03476	0.237469	0.758022	0.921087
¦ ¦ ¦ ¦ ¦ ¦ ¦--Dorsolateral entorhinal cortex	0.64138	0.580089	0.578036	0.566265	0.640115	0.582927	0.609088	0.587678	0.585513	0.622157	0.615647	0.605171	0.581047	0.57827	0.54428		¦ ¦ ¦ ¦ ¦ ¦ ¦--Dorsolateral entorhinal cortex	0.598136	0.0334933	0.592094	0.0239281	1.02029	0.252468	0.688902	0.884848
¦ ¦ ¦ ¦ ¦ ¦ °--Ventral intermediate entorhinal cortex	0.241302	0.270213	0.22943	0.248228	0.23213	0.248071	0.243245	0.234699	0.231828	0.241788	0.243164	0.242357	0.230214	0.240962	0.243114		¦ ¦ ¦ ¦ ¦ ¦ °--Ventral intermediate entorhinal cortex	0.244896	0.014678	0.239041	0.00527131	2.44911	1.11061	0.286695	0.687293
¦ ¦ ¦ ¦ ¦ °--Entorhinal area, medial part, ventral zone	0.16476	0.169292	0.150551	0.157923	0.155552	0.153106	0.155608	0.155713	0.159595	0.161027	0.152958	0.15986	0.1638	0.148773	0.160289		¦ ¦ ¦ ¦ ¦ °--Entorhinal area, medial part, ventral zone	0.15853	0.00716871	0.157514	0.00465606	0.645534	0.218383	0.742748	0.938619
¦ ¦ ¦ ¦ °--Hippocampal region	4.38825	4.59775	4.75131	4.56394	4.49354	4.87215	4.72564	4.53832	4.95757	4.83845	4.70245	4.68225	4.99871	4.87369	4.77026		¦ ¦ ¦ ¦ °--Hippocampal region	4.61116	0.175321	4.78748	0.144949	-3.68306	-1.21646	0.0531873	0.346483
¦ ¦ ¦ ¦ ¦--Ammon's horn	3.15696	3.35146	3.4321	3.34229	3.32737	3.51984	3.36718	3.28801	3.56896	3.50193	3.39234	3.42302	3.6039	3.52686	3.40843		¦ ¦ ¦ ¦ ¦--Ammon's horn	3.355	0.121056	3.4534	0.103209	-2.84943	-0.953428	0.114667	0.414233
¦ ¦ ¦ ¦ ¦ ¦--Field CA1	1.54497	1.6453	1.77625	1.73474	1.72262	1.84367	1.80104	1.67514	1.86694	1.79938	1.72844	1.79185	1.8704	1.84676	1.78195		¦ ¦ ¦ ¦ ¦ ¦--Field CA1	1.71126	0.104342	1.79577	0.0638042	-4.706	-1.3245	0.0717898	0.346483
¦ ¦ ¦ ¦ ¦ ¦ ¦--Field CA1, stratum oriens	0.370783	0.436055	0.452467	0.449718	0.450314	0.450747	0.429812	0.413405	0.474395	0.442136	0.446401	0.468774	0.463446	0.467929	0.458301		¦ ¦ ¦ ¦ ¦ ¦ ¦--Field CA1, stratum oriens	0.435014	0.0320285	0.451622	0.020361	-3.67742	-0.81568	0.238219	0.524019
¦ ¦ ¦ ¦ ¦ ¦ ¦--Field CA1, stratum lacunosum-moleculare	0.470782	0.469937	0.515512	0.502089	0.492321	0.551519	0.561647	0.49259	0.558051	0.545256	0.508914	0.516429	0.553428	0.5451	0.509694		¦ ¦ ¦ ¦ ¦ ¦ ¦--Field CA1, stratum lacunosum-moleculare	0.50036	0.0307079	0.532346	0.0254685	-6.00842	-1.25589	0.0466063	0.346483
¦ ¦ ¦ ¦ ¦ ¦ ¦--Field CA1, stratum radiatum	0.493074	0.511338	0.564042	0.549638	0.54441	0.597062	0.584111	0.54439	0.58926	0.57976	0.540283	0.564238	0.605146	0.585604	0.570096		¦ ¦ ¦ ¦ ¦ ¦ ¦--Field CA1, stratum radiatum	0.543261	0.0371649	0.573654	0.0212014	-5.29824	-1.43356	0.0634599	0.346483
¦ ¦ ¦ ¦ ¦ ¦ °--Field CA1, pyramidal layer	0.210334	0.227969	0.244225	0.233293	0.235575	0.244338	0.225468	0.224751	0.245237	0.232226	0.232839	0.242414	0.248376	0.248128	0.24386		¦ ¦ ¦ ¦ ¦ ¦ °--Field CA1, pyramidal layer	0.232623	0.0126448	0.238144	0.00941281	-2.31861	-0.586609	0.348483	0.648122
¦ ¦ ¦ ¦ ¦ ¦--Field CA2	0.195299	0.217619	0.239448	0.227092	0.227902	0.253837	0.242844	0.210625	0.244692	0.244211	0.217168	0.234555	0.244827	0.259842	0.225223		¦ ¦ ¦ ¦ ¦ ¦--Field CA2	0.226866	0.0198437	0.235999	0.0156242	-3.86968	-0.584502	0.336671	0.648122
¦ ¦ ¦ ¦ ¦ ¦ ¦--Field CA2, pyramidal layer	0.0334848	0.0385172	0.0424605	0.0396124	0.0391784	0.0433595	0.0420112	0.0358834	0.0405489	0.0407574	0.0388041	0.0411156	0.0426928	0.0431624	0.0384287		¦ ¦ ¦ ¦ ¦ ¦ ¦--Field CA2, pyramidal layer	0.0394355	0.00348997	0.0403783	0.00231771	-2.33495	-0.406785	0.537811	0.794614
¦ ¦ ¦ ¦ ¦ ¦ ¦--Field CA2, stratum oriens	0.074012	0.0867658	0.0947704	0.0912009	0.0922192	0.0980775	0.0948079	0.0788156	0.0974573	0.0952265	0.0855205	0.0942992	0.0952626	0.104001	0.0898218		¦ ¦ ¦ ¦ ¦ ¦ ¦--Field CA2, stratum oriens	0.0895077	0.00847338	0.0928014	0.00726992	-3.54923	-0.453064	0.434814	0.697911
¦ ¦ ¦ ¦ ¦ ¦ °--Field CA2, stratum radiatum	0.0878023	0.092336	0.102217	0.0962787	0.0965039	0.1124	0.106025	0.0959259	0.106686	0.108227	0.0928436	0.0991405	0.106872	0.112679	0.0969727		¦ ¦ ¦ ¦ ¦ ¦ °--Field CA2, stratum radiatum	0.0979231	0.00856034	0.102819	0.00673465	-4.76163	-0.726965	0.236796	0.578448
¦ ¦ ¦ ¦ ¦ °--Field CA3	1.41669	1.48854	1.4164	1.38046	1.37685	1.42233	1.32329	1.40225	1.45733	1.45834	1.44674	1.39661	1.48867	1.42026	1.40125		¦ ¦ ¦ ¦ ¦ °--Field CA3	1.41688	0.0402362	1.42164	0.0485235	-0.334926	-0.0981264	0.845734	0.942097
¦ ¦ ¦ ¦ ¦ ¦--Field CA3, pyramidal layer	0.252763	0.269515	0.249789	0.240064	0.2407	0.249229	0.231672	0.249336	0.259108	0.25547	0.259017	0.247044	0.261955	0.246532	0.246957		¦ ¦ ¦ ¦ ¦ ¦--Field CA3, pyramidal layer	0.250343	0.0107111	0.250788	0.00934003	-0.177254	-0.0475942	0.933336	0.970085
¦ ¦ ¦ ¦ ¦ ¦ ¦--CA3Py Inner	0.0313694	0.0345009	0.0319086	0.0300542	0.0328494	0.0344262	0.0296488	0.0296873	0.03497	0.0346054	0.0320562	0.0314752	0.0352048	0.0330856	0.0324744		¦ ¦ ¦ ¦ ¦ ¦ ¦--CA3Py Inner	0.0325181	0.00175748	0.0325786	0.00210431	-0.185696	-0.0287492	0.954609	0.982759
¦ ¦ ¦ ¦ ¦ ¦ °--CA3Py Outer	0.221393	0.235014	0.217881	0.21001	0.20785	0.214803	0.202023	0.219649	0.224138	0.220865	0.22696	0.215569	0.22675	0.213447	0.214483		¦ ¦ ¦ ¦ ¦ ¦ °--CA3Py Outer	0.217825	0.00977672	0.218209	0.00790045	-0.175993	-0.0486091	0.934305	0.970085
¦ ¦ ¦ ¦ ¦ ¦--Field CA3, stratum oriens	0.615339	0.642217	0.590513	0.592351	0.586094	0.598692	0.54564	0.595807	0.600768	0.611405	0.596273	0.586002	0.619633	0.595778	0.583075		¦ ¦ ¦ ¦ ¦ ¦--Field CA3, stratum oriens	0.604201	0.021238	0.592709	0.0209892	1.93893	0.54753	0.319929	0.646878
¦ ¦ ¦ ¦ ¦ ¦--Field CA3, stratum radiatum	0.383703	0.405754	0.408756	0.38951	0.391028	0.411228	0.390344	0.392429	0.427526	0.423506	0.420378	0.400365	0.434821	0.416999	0.407288		¦ ¦ ¦ ¦ ¦ ¦--Field CA3, stratum radiatum	0.39833	0.011621	0.412628	0.0157933	-3.46521	-0.905348	0.0808626	0.392642
¦ ¦ ¦ ¦ ¦ °--Field CA3, stratum lucidum	0.16488	0.171056	0.167341	0.158535	0.159024	0.163184	0.155638	0.16468	0.169928	0.167963	0.171069	0.163199	0.172266	0.160949	0.163934		¦ ¦ ¦ ¦ ¦ °--Field CA3, stratum lucidum	0.164003	0.00483773	0.165514	0.00534853	-0.912727	-0.28245	0.587852	0.794614
¦ ¦ ¦ ¦ °--Dentate gyrus	1.23129	1.24629	1.31921	1.22165	1.16617	1.35231	1.35846	1.25031	1.38861	1.33652	1.31011	1.25923	1.39481	1.34682	1.36183		¦ ¦ ¦ ¦ °--Dentate gyrus	1.25615	0.0681546	1.33408	0.051707	-5.84098	-1.50701	0.0254214	0.346483
¦ ¦ ¦ ¦ ¦--Dentate gyrus, molecular layer	0.849866	0.84277	0.895352	0.838901	0.798201	0.926125	0.932815	0.856327	0.941854	0.916789	0.884568	0.862108	0.945487	0.920098	0.93234		¦ ¦ ¦ ¦ ¦--Dentate gyrus, molecular layer	0.858536	0.0453281	0.910265	0.0340262	-5.68287	-1.52028	0.0250348	0.346483
¦ ¦ ¦ ¦ °--Dentate gyrus, granule cell layer	0.381427	0.403516	0.423861	0.382754	0.367967	0.426184	0.425646	0.393978	0.446751	0.419733	0.42554	0.397123	0.449322	0.426726	0.429487		¦ ¦ ¦ ¦ °--Dentate gyrus, granule cell layer	0.397618	0.0240905	0.423812	0.0188514	-6.18058	-1.3895	0.0343039	0.346483
¦ ¦ ¦ ¦ ¦--GrDG	0.258533	0.269371	0.288793	0.257317	0.249885	0.289463	0.287116	0.266091	0.299573	0.284185	0.285082	0.268669	0.302636	0.287735	0.290482		¦ ¦ ¦ ¦ ¦--GrDG	0.268894	0.0168641	0.28573	0.0121733	-5.89235	-1.38304	0.0419744	0.346483
¦ ¦ ¦ ¦ °--PoDG	0.122894	0.134145	0.135067	0.125437	0.118081	0.136721	0.13853	0.127887	0.147179	0.135549	0.140458	0.128455	0.146687	0.13899	0.139005		¦ ¦ ¦ ¦ °--PoDG	0.128724	0.0076373	0.138082	0.00677638	-6.77699	-1.38094	0.0269033	0.346483
¦ ¦ ¦ °--Isocortex	25.5293	25.2248	24.2504	24.2878	25.021	24.5971	24.2455	26.0183	25.6625	24.5364	25.9753	24.531	23.9759	24.662	24.4735		¦ ¦ ¦ °--Isocortex	24.8184	0.52245	24.8978	0.772768	-0.319009	-0.102782	0.829865	0.942097
¦ ¦ ¦ ¦--Anterior cingulate area	1.03282	0.974914	1.11526	1.16294	1.06572	1.15362	1.086	1.11192	1.14089	1.01062	1.20302	1.02131	1.01348	1.14915	1.08026		¦ ¦ ¦ ¦--Anterior cingulate area	1.08421	0.07336	1.09074	0.0673838	-0.59845	-0.0968709	0.861788	0.942097
¦ ¦ ¦ ¦ ¦--Anterior cingulate area, ventral part	0.561303	0.538069	0.566487	0.672458	0.618496	0.669727	0.618282	0.605072	0.609814	0.601278	0.601758	0.57646	0.561782	0.683475	0.615943		¦ ¦ ¦ ¦ ¦--Anterior cingulate area, ventral part	0.604423	0.0579529	0.608207	0.0337115	-0.622143	-0.112244	0.874649	0.955425
¦ ¦ ¦ ¦ ¦ ¦--Cingulate cortex: area 24a	0.410279	0.411298	0.41033	0.481365	0.429311	0.46891	0.416289	0.411629	0.431622	0.401002	0.437633	0.423182	0.386359	0.478131	0.455669		¦ ¦ ¦ ¦ ¦ ¦--Cingulate cortex: area 24a	0.435249	0.0319784	0.426835	0.0279815	1.97121	0.300692	0.598566	0.832906
¦ ¦ ¦ ¦ ¦ °--Cingulate cortex: area 24a'	0.151023	0.126771	0.156157	0.191092	0.189185	0.200817	0.201993	0.193444	0.178192	0.200276	0.164125	0.153278	0.175423	0.205343	0.160274		¦ ¦ ¦ ¦ ¦ °--Cingulate cortex: area 24a'	0.169174	0.0289104	0.181372	0.0196222	-6.72526	-0.621628	0.345264	0.665891
¦ ¦ ¦ ¦ °--Anterior cingulate area, dorsal part	0.471519	0.436845	0.548769	0.490482	0.44722	0.483893	0.467717	0.506844	0.531079	0.409345	0.601267	0.444848	0.451697	0.465675	0.464312		¦ ¦ ¦ ¦ °--Anterior cingulate area, dorsal part	0.479788	0.0396556	0.482532	0.0565782	-0.568588	-0.0484925	0.919853	0.970085
¦ ¦ ¦ ¦ ¦--Cingulate cortex: area 24b	0.325409	0.296932	0.391938	0.362101	0.31823	0.342429	0.337473	0.34097	0.383187	0.274739	0.445223	0.318148	0.318771	0.332297	0.341847		¦ ¦ ¦ ¦ ¦--Cingulate cortex: area 24b	0.339507	0.0338589	0.343628	0.0475339	-1.1995	-0.0867132	0.857815	0.942097
¦ ¦ ¦ ¦ °--Cingulate cortex: area 24b'	0.146109	0.139913	0.156831	0.128381	0.128989	0.141464	0.130244	0.165874	0.147892	0.134605	0.156044	0.126701	0.132926	0.133378	0.122465		¦ ¦ ¦ ¦ °--Cingulate cortex: area 24b'	0.140281	0.0107567	0.138903	0.014495	0.992202	0.0950812	0.845836	0.942097
¦ ¦ ¦ ¦--Infralimbic area	0.137045	0.134659	0.124319	0.137171	0.14848	0.13691	0.127387	0.126892	0.13521	0.142354	0.126976	0.128819	0.120604	0.12708	0.132445		¦ ¦ ¦ ¦--Infralimbic area	0.136431	0.00769668	0.129752	0.00621494	5.14727	1.07462	0.0860743	0.414233
¦ ¦ ¦ ¦--Retrosplenial area	1.23087	1.21338	1.23159	1.29119	1.35167	1.35614	1.29301	1.21401	1.26553	1.3072	1.21199	1.30743	1.24625	1.29833	1.3202		¦ ¦ ¦ ¦--Retrosplenial area	1.27914	0.0636393	1.27377	0.0412205	0.421356	0.130205	0.844892	0.942097
¦ ¦ ¦ ¦ ¦--Retrosplenial area, ventral part	0.577784	0.542178	0.637175	0.675132	0.694808	0.708734	0.671316	0.568521	0.640114	0.670851	0.623924	0.651366	0.641259	0.690878	0.642126		¦ ¦ ¦ ¦ ¦--Retrosplenial area, ventral part	0.639302	0.0669443	0.644484	0.035077	-0.804062	-0.147733	0.846565	0.942097
¦ ¦ ¦ ¦ ¦ ¦--Cingulate cortex: area 29a	0.129548	0.131406	0.147825	0.164793	0.162175	0.168331	0.164713	0.136357	0.161636	0.160302	0.139869	0.155622	0.157807	0.157338	0.152617		¦ ¦ ¦ ¦ ¦ ¦--Cingulate cortex: area 29a	0.15068	0.017141	0.154029	0.00970783	-2.17443	-0.345006	0.635084	0.825805
¦ ¦ ¦ ¦ ¦ ¦--Cingulate cortex: area 29b	0.0635689	0.059231	0.0838813	0.0846724	0.0835378	0.09033	0.0898838	0.0618047	0.0793221	0.0797737	0.0649541	0.0851079	0.0827174	0.0812444	0.0879497		¦ ¦ ¦ ¦ ¦ ¦--Cingulate cortex: area 29b	0.0775369	0.0128144	0.0791953	0.0096698	-2.09409	-0.171505	0.779075	0.924522
¦ ¦ ¦ ¦ ¦ °--Cingulate cortex: area 29c	0.384667	0.351541	0.405469	0.425666	0.449096	0.450073	0.41672	0.370359	0.399155	0.430775	0.419101	0.410637	0.400734	0.452296	0.401559		¦ ¦ ¦ ¦ ¦ °--Cingulate cortex: area 29c	0.411085	0.038607	0.41126	0.0228603	-0.0424011	-0.00762802	0.991343	0.993329
¦ ¦ ¦ ¦ °--Retrosplenial area, dorsal part	0.653081	0.671201	0.594419	0.616061	0.656862	0.647401	0.621689	0.645489	0.625418	0.636347	0.588066	0.656067	0.604992	0.607451	0.678077		¦ ¦ ¦ ¦ °--Retrosplenial area, dorsal part	0.639838	0.0287548	0.629288	0.0279485	1.67636	0.37745	0.491305	0.760067
¦ ¦ ¦ ¦--Prelimbic area	0.494319	0.483026	0.566642	0.58467	0.502431	0.540969	0.520097	0.520174	0.561155	0.542064	0.619589	0.509623	0.47968	0.556409	0.471983		¦ ¦ ¦ ¦--Prelimbic area	0.528676	0.0416677	0.531197	0.0451868	-0.474573	-0.0557888	0.914838	0.970085
¦ ¦ ¦ ¦--Auditory areas	1.09493	1.08653	1.05275	1.00772	1.0955	1.03734	1.00635	1.07251	1.11634	1.06191	1.19849	1.07657	1.11527	1.10189	1.05861		¦ ¦ ¦ ¦--Auditory areas	1.06246	0.0359087	1.08977	0.0530354	-2.50604	-0.514941	0.292098	0.646878
¦ ¦ ¦ ¦ ¦--Primary auditory area	0.344501	0.348446	0.331633	0.32091	0.344779	0.337862	0.324635	0.329843	0.347924	0.33507	0.374292	0.342606	0.352048	0.356678	0.341621		¦ ¦ ¦ ¦ ¦--Primary auditory area	0.338022	0.0102952	0.344969	0.0150535	-2.01375	-0.461476	0.3441	0.687293
¦ ¦ ¦ ¦ ¦--Dorsal auditory area	0.334259	0.314696	0.341145	0.331251	0.334249	0.326894	0.323653	0.303069	0.340262	0.325334	0.349602	0.323691	0.336905	0.326111	0.315735		¦ ¦ ¦ ¦ ¦--Dorsal auditory area	0.330416	0.00899792	0.327151	0.0137382	0.99784	0.237618	0.618352	0.832906
¦ ¦ ¦ ¦ °--Ventral auditory area	0.41617	0.423387	0.379967	0.355558	0.416471	0.372584	0.358062	0.439597	0.428155	0.401509	0.474599	0.410272	0.426314	0.419098	0.401249		¦ ¦ ¦ ¦ °--Ventral auditory area	0.394023	0.0282608	0.417651	0.0317156	-5.65729	-0.744987	0.164528	0.496913
¦ ¦ ¦ ¦--Agranular insular area	0.224232	0.206387	0.202622	0.203168	0.237871	0.193811	0.192665	0.229298	0.185588	0.205514	0.206113	0.172854	0.19209	0.210886	0.191595		¦ ¦ ¦ ¦--Agranular insular area	0.211348	0.0163994	0.198511	0.0164178	6.46657	0.781886	0.161603	0.447219
¦ ¦ ¦ ¦ °--Agranular insular area, dorsal part	0.224232	0.206387	0.202622	0.203168	0.237871	0.193811	0.192665	0.229298	0.185588	0.205514	0.206113	0.172854	0.19209	0.210886	0.191595		¦ ¦ ¦ ¦ °--Agranular insular area, dorsal part	0.211348	0.0163994	0.198511	0.0164178	6.46657	0.781886	0.161603	0.447219
¦ ¦ ¦ ¦--Ectorhinal area	2.53562	2.6789	2.29354	2.25042	2.35709	2.22834	2.1418	2.532	2.39627	2.21949	2.6124	2.39942	2.25533	2.26107	2.30503		¦ ¦ ¦ ¦--Ectorhinal area	2.39065	0.179261	2.34698	0.152379	1.86081	0.286606	0.62023	0.807309
¦ ¦ ¦ ¦ ¦--Ectorhinal cortex	0.614616	0.648565	0.579175	0.558485	0.64643	0.58538	0.582846	0.654328	0.631585	0.625581	0.663626	0.611107	0.588465	0.602594	0.623587		¦ ¦ ¦ ¦ ¦--Ectorhinal cortex	0.605442	0.0372054	0.620413	0.0274209	-2.41317	-0.545993	0.384233	0.691759
¦ ¦ ¦ ¦ °--Insular region: not subdivided	1.92101	2.03034	1.71437	1.69194	1.71066	1.64296	1.55895	1.87768	1.76469	1.59391	1.94878	1.78832	1.66686	1.65848	1.68145		¦ ¦ ¦ ¦ °--Insular region: not subdivided	1.78521	0.153649	1.72657	0.129135	3.39659	0.454133	0.438048	0.688355
¦ ¦ ¦ ¦--Somatomotor areas	3.47239	3.42258	3.34233	3.25573	3.18354	3.11624	3.25184	3.50847	3.38401	3.06546	3.58562	3.22176	3.17831	3.19326	3.17219		¦ ¦ ¦ ¦--Somatomotor areas	3.2988	0.138436	3.28455	0.171732	0.433964	0.0829999	0.868171	0.942097
¦ ¦ ¦ ¦ ¦--Primary motor area	1.99245	1.92892	1.82107	1.89222	1.89168	1.78206	1.87505	1.91698	1.8079	1.78652	1.9484	1.8003	1.80218	1.82655	1.75912		¦ ¦ ¦ ¦ ¦--Primary motor area	1.88473	0.075171	1.83589	0.0636121	2.66053	0.767848	0.197847	0.508105
¦ ¦ ¦ ¦ ¦ ¦--Frontal cortex: area 3	0.185619	0.17444	0.178778	0.173882	0.17122	0.180269	0.176346	0.18152	0.163748	0.164045	0.190373	0.17023	0.181836	0.189402	0.158895		¦ ¦ ¦ ¦ ¦ ¦--Frontal cortex: area 3	0.177368	0.00523462	0.175155	0.0115289	1.26354	0.191966	0.66928	0.88016
¦ ¦ ¦ ¦ ¦ °--Primary motor cortex	1.80683	1.75448	1.64229	1.71834	1.72046	1.60179	1.6987	1.73546	1.64415	1.62248	1.75802	1.63007	1.62034	1.63715	1.60023		¦ ¦ ¦ ¦ ¦ °--Primary motor cortex	1.70736	0.0745446	1.66073	0.0559232	2.80787	0.833844	0.188392	0.496913
¦ ¦ ¦ ¦ °--Secondary motor area	1.47995	1.49367	1.52126	1.36351	1.29185	1.33417	1.37679	1.59149	1.57611	1.27893	1.63722	1.42146	1.37613	1.36671	1.41306		¦ ¦ ¦ ¦ °--Secondary motor area	1.41407	0.0959605	1.44866	0.122553	-2.38774	-0.282247	0.571536	0.794614
¦ ¦ ¦ ¦--Frontal pole, cerebral cortex	1.73026	1.64035	1.53063	1.49905	1.79701	1.52487	1.58292	1.96819	1.7648	1.77449	1.71787	1.46321	1.66582	1.61547	1.54975		¦ ¦ ¦ ¦--Frontal pole, cerebral cortex	1.62036	0.122938	1.67806	0.149301	-3.43819	-0.386432	0.447482	0.699627
¦ ¦ ¦ ¦--Orbital area	1.63474	1.48293	1.49847	1.54269	1.6593	1.54976	1.59473	1.64265	1.56057	1.69722	1.51868	1.46219	1.46724	1.52956	1.5526		¦ ¦ ¦ ¦--Orbital area	1.56132	0.0715079	1.55838	0.077219	0.188235	0.0379884	0.94203	0.980463
¦ ¦ ¦ ¦ ¦--Orbital area, lateral part	0.885132	0.79709	0.774279	0.756376	0.867961	0.774097	0.759579	0.856938	0.761565	0.821112	0.821353	0.748977	0.722998	0.780954	0.742251		¦ ¦ ¦ ¦ ¦--Orbital area, lateral part	0.809156	0.0540503	0.779525	0.0443173	3.80109	0.668599	0.265292	0.578448
¦ ¦ ¦ ¦ ¦--Orbital area, medial part	0.428702	0.396774	0.384491	0.448665	0.507934	0.440507	0.499508	0.47349	0.459378	0.572432	0.367194	0.386753	0.429862	0.403997	0.481738		¦ ¦ ¦ ¦ ¦--Orbital area, medial part	0.434512	0.0437881	0.452706	0.0636404	-4.01888	-0.285883	0.55404	0.794614
¦ ¦ ¦ ¦ °--Orbital area, ventrolateral part	0.320911	0.28907	0.339698	0.337651	0.283407	0.335153	0.335643	0.312221	0.339632	0.303671	0.330129	0.326455	0.314385	0.344613	0.328615		¦ ¦ ¦ ¦ °--Orbital area, ventrolateral part	0.317648	0.0252689	0.326152	0.0135671	-2.60717	-0.62676	0.409803	0.743726
¦ ¦ ¦ ¦--Posterior parietal association areas	0.561035	0.566342	0.528944	0.574657	0.58216	0.551829	0.569398	0.572656	0.556877	0.542543	0.577712	0.572012	0.557088	0.539782	0.577472		¦ ¦ ¦ ¦--Posterior parietal association areas	0.560828	0.0188377	0.562838	0.0144528	-0.35713	-0.139078	0.818425	0.948189
¦ ¦ ¦ ¦ ¦--Lateral parietal association cortex	0.0472884	0.0494338	0.0496544	0.059639	0.054791	0.0640691	0.0550281	0.0525958	0.0628648	0.0528149	0.058641	0.0561726	0.0550005	0.0577598	0.0610214		¦ ¦ ¦ ¦ ¦--Lateral parietal association cortex	0.0541459	0.00661003	0.0568777	0.00352112	-4.80282	-0.775815	0.31349	0.65531
¦ ¦ ¦ ¦ ¦--Medial parietal association cortex	0.107591	0.110995	0.0884056	0.109862	0.112354	0.0873387	0.0928144	0.0991377	0.0959332	0.102713	0.118222	0.103631	0.10194	0.0909574	0.106136		¦ ¦ ¦ ¦ ¦--Medial parietal association cortex	0.102758	0.0116406	0.101276	0.00813967	1.46297	0.182027	0.775131	0.942097
¦ ¦ ¦ ¦ ¦--Parietal cortex: posterior area: rostral part	0.0246618	0.0234396	0.0222981	0.0272522	0.0284107	0.0244284	0.0259297	0.0230222	0.0253501	0.0247243	0.0263464	0.0237292	0.0249926	0.0263117	0.0264356		¦ ¦ ¦ ¦ ¦--Parietal cortex: posterior area: rostral part	0.0250818	0.00231695	0.0252046	0.00121485	-0.487471	-0.101136	0.894522	0.970085
¦ ¦ ¦ ¦ °--Secondary visual cortex: mediomedial area	0.381494	0.382473	0.368586	0.377904	0.386604	0.375993	0.395625	0.397901	0.372729	0.36229	0.374503	0.388479	0.375155	0.364753	0.383879		¦ ¦ ¦ ¦ °--Secondary visual cortex: mediomedial area	0.378842	0.00623926	0.379479	0.0127562	-0.167889	-0.0499447	0.912013	0.970085
¦ ¦ ¦ ¦--Perirhinal area	0.615981	0.585949	0.537866	0.513908	0.572932	0.566812	0.591504	0.615034	0.551675	0.577786	0.583633	0.568981	0.564716	0.59088	0.578218		¦ ¦ ¦ ¦--Perirhinal area	0.565575	0.0359132	0.58027	0.018221	-2.5324	-0.806473	0.311284	0.646878
¦ ¦ ¦ ¦--Somatosensory areas	8.09387	7.95525	7.43039	7.49648	7.55497	7.74888	7.41516	8.10052	8.09034	7.52559	8.03037	7.69176	7.33084	7.53348	7.63175		¦ ¦ ¦ ¦--Somatosensory areas	7.71331	0.267116	7.70553	0.296214	0.100905	0.0262489	0.959557	0.986976
¦ ¦ ¦ ¦ ¦--Primary somatosensory area	6.57787	6.29201	6.09909	6.16669	6.20731	6.37616	6.17507	6.46539	6.54573	6.18049	6.31774	6.2503	5.91568	6.10398	6.14838		¦ ¦ ¦ ¦ ¦--Primary somatosensory area	6.28652	0.172463	6.23364	0.19036	0.848268	0.277779	0.594174	0.825805
¦ ¦ ¦ ¦ ¦ ¦--Primary somatosensory area-other	0.964633	0.901343	0.946566	0.938593	0.839452	0.986084	0.920706	0.887137	0.905947	0.852308	0.940627	0.913622	0.929365	0.964898	0.873908		¦ ¦ ¦ ¦ ¦ ¦--Primary somatosensory area-other	0.929445	0.0523669	0.909835	0.0346851	2.15531	0.565366	0.395787	0.699627
¦ ¦ ¦ ¦ ¦ ¦--Primary somatosensory area, barrel field	2.30208	2.17723	2.0606	2.11982	2.21735	2.08346	2.1929	2.36177	2.31747	2.1795	2.17833	2.09938	2.00529	2.02445	2.0874		¦ ¦ ¦ ¦ ¦ ¦--Primary somatosensory area, barrel field	2.16009	0.090693	2.16072	0.121735	-0.0290737	-0.00516039	0.991583	0.993329
¦ ¦ ¦ ¦ ¦ ¦--Primary somatosensory area, trunk	0.246524	0.252989	0.224723	0.251115	0.260541	0.270262	0.260205	0.240525	0.277229	0.24305	0.246362	0.257807	0.240231	0.24901	0.244663		¦ ¦ ¦ ¦ ¦ ¦--Primary somatosensory area, trunk	0.251026	0.0153397	0.251009	0.0121117	0.00663571	0.00137522	0.99816	0.997969
¦ ¦ ¦ ¦ ¦ ¦ ¦--Primary somatosensory cortex: dysgranular zone	0.0932112	0.0862128	0.0753667	0.0896648	0.0915051	0.0899662	0.0918475	0.0861486	0.0875018	0.0864336	0.0824482	0.0856972	0.0806218	0.0755762	0.0849514		¦ ¦ ¦ ¦ ¦ ¦ ¦--Primary somatosensory cortex: dysgranular zone	0.0876545	0.00645224	0.0845807	0.00460863	3.63412	0.666958	0.299152	0.673851
¦ ¦ ¦ ¦ ¦ ¦ ¦--Primary somatosensory cortex: shoulder region	0.0432451	0.0462734	0.0380627	0.0438083	0.0435472	0.048291	0.0470692	0.0409568	0.0559715	0.0433692	0.0434196	0.0478372	0.0442575	0.0499503	0.0423983		¦ ¦ ¦ ¦ ¦ ¦ ¦--Primary somatosensory cortex: shoulder region	0.0438713	0.00345091	0.0461366	0.00466916	-4.91009	-0.485173	0.329453	0.65531
¦ ¦ ¦ ¦ ¦ ¦ °--Primary somatosensory cortex: trunk region	0.110067	0.120503	0.111294	0.117642	0.125489	0.132005	0.121288	0.11342	0.133756	0.113247	0.120495	0.124273	0.115352	0.123483	0.117313		¦ ¦ ¦ ¦ ¦ ¦ °--Primary somatosensory cortex: trunk region	0.1195	0.00840255	0.120292	0.00650446	-0.658195	-0.121725	0.839997	0.943783
¦ ¦ ¦ ¦ ¦ ¦--Primary somatosensory area, upper limb	0.901131	0.861509	0.883676	0.832742	0.896372	0.902841	0.858433	0.917066	0.866783	0.845967	0.966861	0.95332	0.821348	0.836531	0.878202		¦ ¦ ¦ ¦ ¦ ¦--Primary somatosensory area, upper limb	0.879712	0.027657	0.882723	0.0516707	-0.341163	-0.058283	0.898694	0.970085
¦ ¦ ¦ ¦ ¦ ¦--Primary somatosensory area, lower limb	0.556951	0.595483	0.601164	0.554047	0.557488	0.613998	0.545357	0.552945	0.632074	0.541469	0.619813	0.635145	0.5553	0.56601	0.578247		¦ ¦ ¦ ¦ ¦ ¦--Primary somatosensory area, lower limb	0.579855	0.0266646	0.580707	0.0380112	-0.146626	-0.0224003	0.96293	0.986976
¦ ¦ ¦ ¦ ¦ ¦--Primary somatosensory area, mouth	0.166594	0.134475	0.134814	0.145933	0.132868	0.158805	0.147337	0.126636	0.135461	0.143761	0.117843	0.134068	0.130817	0.145414	0.143791		¦ ¦ ¦ ¦ ¦ ¦--Primary somatosensory area, mouth	0.145581	0.0142649	0.136125	0.00991323	6.94658	0.953883	0.151655	0.477497
¦ ¦ ¦ ¦ ¦ °--Primary somatosensory area, nose	1.43995	1.36898	1.24754	1.32443	1.30324	1.3607	1.25013	1.37932	1.41077	1.37444	1.2479	1.25696	1.23333	1.31767	1.34218		¦ ¦ ¦ ¦ ¦ °--Primary somatosensory area, nose	1.34081	0.065418	1.31252	0.0673423	2.15513	0.420042	0.434878	0.699627
¦ ¦ ¦ ¦ °--Supplemental somatosensory area	1.516	1.66325	1.33131	1.3298	1.34767	1.37272	1.24009	1.63513	1.54461	1.3451	1.71263	1.44146	1.41516	1.4295	1.48336		¦ ¦ ¦ ¦ °--Supplemental somatosensory area	1.42679	0.135336	1.47189	0.143949	-3.06424	-0.313322	0.55352	0.760067
¦ ¦ ¦ ¦--Temporal association areas	0.610974	0.667356	0.620413	0.620243	0.695551	0.653168	0.630138	0.684598	0.710166	0.686754	0.678524	0.685353	0.657743	0.711564	0.657061		¦ ¦ ¦ ¦--Temporal association areas	0.644617	0.0331547	0.677989	0.0261611	-4.92218	-1.27563	0.0482725	0.346483
¦ ¦ ¦ °--Visual areas	2.06022	2.12628	2.17465	2.14772	2.21673	2.23843	2.24253	2.11935	2.24303	2.17735	2.10434	2.24975	2.13144	2.24319	2.19439		¦ ¦ ¦ °--Visual areas	2.16067	0.0645372	2.18949	0.0590595	-1.31604	-0.487889	0.388104	0.702579
¦ ¦ ¦ ¦--Primary visual area	0.438034	0.454899	0.475651	0.451467	0.500792	0.518535	0.480511	0.429009	0.503604	0.482371	0.425821	0.562231	0.478772	0.484933	0.537369		¦ ¦ ¦ ¦--Primary visual area	0.47323	0.0311978	0.48718	0.0443191	-2.8635	-0.314772	0.517517	0.767708
¦ ¦ ¦ ¦--Lateral visual area	0.428782	0.423676	0.447732	0.465364	0.439896	0.468573	0.47401	0.417043	0.441452	0.453454	0.404385	0.461407	0.446207	0.465004	0.417353		¦ ¦ ¦ ¦--Lateral visual area	0.445671	0.0185413	0.442257	0.0243008	0.771884	0.140477	0.775688	0.942097
¦ ¦ ¦ ¦--posteromedial visual area	0.398591	0.421333	0.416512	0.420745	0.432685	0.425039	0.43603	0.458895	0.435929	0.407763	0.423239	0.402385	0.39597	0.455934	0.401207		¦ ¦ ¦ ¦--posteromedial visual area	0.419151	0.0114438	0.42415	0.023877	-1.17877	-0.209396	0.643638	0.879477
¦ ¦ ¦ ¦--Anterolateral visual area	0.560874	0.582526	0.605913	0.573932	0.615429	0.59306	0.620707	0.551993	0.608975	0.609983	0.584615	0.603459	0.59837	0.616296	0.603612		¦ ¦ ¦ ¦--Anterolateral visual area	0.588622	0.0202988	0.599779	0.0207459	-1.86015	-0.537783	0.322317	0.648122
¦ ¦ ¦ °--Anteromedial visual area	0.233939	0.24385	0.22884	0.236209	0.22793	0.233222	0.23127	0.262411	0.253067	0.223781	0.266284	0.22027	0.212123	0.221018	0.234852		¦ ¦ ¦ °--Anteromedial visual area	0.233998	0.00576186	0.23612	0.0197508	-0.898376	-0.1074	0.804133	0.942097
¦ ¦ °--Cerebral nuclei	10.9155	10.7115	10.1383	10.0599	10.3247	10.193	9.69733	10.5478	10.0625	9.97934	10.5648	10.2738	9.92731	9.92244	9.98419		¦ ¦ °--Cerebral nuclei	10.3905	0.344935	10.1066	0.295652	2.809	0.960235	0.111541	0.414233
¦ ¦ ¦--Pallidum	2.69371	2.68438	2.56854	2.53615	2.53946	2.53765	2.45455	2.61635	2.46771	2.50737	2.63628	2.61724	2.53185	2.47862	2.53851		¦ ¦ ¦--Pallidum	2.59331	0.0751731	2.53872	0.0693526	2.15047	0.787201	0.171915	0.496913
¦ ¦ ¦ ¦--Pallidum, ventral region	1.2626	1.25891	1.1901	1.17691	1.17674	1.20748	1.1782	1.19404	1.14147	1.19855	1.27355	1.22306	1.18636	1.17924	1.18771		¦ ¦ ¦ ¦--Pallidum, ventral region	1.21212	0.0393334	1.1958	0.036209	1.36517	0.450845	0.423016	0.691759
¦ ¦ ¦ ¦--Pallidum, caudal region	0.337579	0.338385	0.334612	0.295635	0.293558	0.287765	0.287533	0.326844	0.285087	0.304194	0.314291	0.325388	0.32482	0.28712	0.29638		¦ ¦ ¦ ¦--Pallidum, caudal region	0.314589	0.0245635	0.30574	0.0175478	2.89449	0.504313	0.428207	0.697911
¦ ¦ ¦ ¦ °--Bed nuclei of the stria terminalis	0.337579	0.338385	0.334612	0.295635	0.293558	0.287765	0.287533	0.326844	0.285087	0.304194	0.314291	0.325388	0.32482	0.28712	0.29638		¦ ¦ ¦ ¦ °--Bed nuclei of the stria terminalis	0.314589	0.0245635	0.30574	0.0175478	2.89449	0.504313	0.428207	0.697911
¦ ¦ ¦ ¦--Pallidum, dorsal region	0.852624	0.84227	0.776429	0.78754	0.789086	0.757686	0.700236	0.829169	0.774233	0.726655	0.78579	0.789237	0.737052	0.735021	0.780061		¦ ¦ ¦ ¦--Pallidum, dorsal region	0.800939	0.0378715	0.761939	0.0398586	5.1185	0.978456	0.0809462	0.389463
¦ ¦ ¦ °--Pallidum, medial region	0.240914	0.244812	0.267395	0.276063	0.280074	0.28472	0.288574	0.26629	0.266924	0.277975	0.26265	0.279558	0.283622	0.277239	0.27435		¦ ¦ ¦ °--Pallidum, medial region	0.265663	0.0185974	0.275242	0.00856398	-3.4804	-1.11858	0.196413	0.524019
¦ ¦ ¦ °--Medial septal complex	0.240914	0.244812	0.267395	0.276063	0.280074	0.28472	0.288574	0.26629	0.266924	0.277975	0.26265	0.279558	0.283622	0.277239	0.27435		¦ ¦ ¦ °--Medial septal complex	0.265663	0.0185974	0.275242	0.00856398	-3.4804	-1.11858	0.196413	0.524019
¦ ¦ °--Striatum	8.22183	8.02714	7.56979	7.52379	7.78527	7.6554	7.24278	7.93145	7.59482	7.47196	7.92855	7.65659	7.39546	7.44382	7.44568		¦ ¦ °--Striatum	7.7972	0.275644	7.5679	0.236062	3.02992	0.97136	0.107963	0.414233
¦ ¦ ¦--Striatum ventral region	1.75584	1.81975	1.71215	1.7428	1.83665	1.79139	1.79327	1.7914	1.68594	1.75003	1.88071	1.7663	1.73523	1.78969	1.7391		¦ ¦ ¦--Striatum ventral region	1.77643	0.047779	1.77019	0.0539496	0.35281	0.115763	0.822155	0.942097
¦ ¦ ¦ ¦--Fundus of striatum	0.0460567	0.0469845	0.0370089	0.0372513	0.0377082	0.0355176	0.0316869	0.0415253	0.0332082	0.0324725	0.0419185	0.0386318	0.0364482	0.0336454	0.0436089		¦ ¦ ¦ ¦--Fundus of striatum	0.0400879	0.00504512	0.0370162	0.00455069	8.29821	0.674993	0.241305	0.521444
¦ ¦ ¦ ¦--Nucleus accumbens	0.994329	1.02636	0.963581	0.978902	1.03823	0.978525	0.947499	1.02543	0.955305	1.00953	1.06894	0.988851	0.97231	0.989348	0.978581		¦ ¦ ¦ ¦--Nucleus accumbens	0.996655	0.0295095	0.992866	0.0374981	0.381657	0.101054	0.83881	0.942097
¦ ¦ ¦ °--Olfactory tubercle	0.715459	0.746405	0.711558	0.726649	0.760717	0.777344	0.814086	0.724447	0.697428	0.708025	0.769853	0.738818	0.726477	0.766693	0.716914		¦ ¦ ¦ °--Olfactory tubercle	0.739689	0.026282	0.740304	0.0368877	-0.0831597	-0.0166895	0.972478	0.990415
¦ ¦ ¦--Lateral septal complex	0.742035	0.737003	0.708537	0.720021	0.714888	0.710203	0.687651	0.69925	0.68778	0.715033	0.70445	0.722975	0.706611	0.694909	0.703457		¦ ¦ ¦--Lateral septal complex	0.722114	0.0141514	0.702457	0.0117433	2.79834	1.6739	0.0116837	0.346483
¦ ¦ ¦--Striatum dorsal region	5.48868	5.2308	4.89493	4.83015	5.00958	4.92318	4.53801	5.22658	5.00248	4.77947	5.09419	4.90303	4.70423	4.7139	4.77142		¦ ¦ ¦--Striatum dorsal region	5.06289	0.250692	4.85926	0.216504	4.19055	0.940534	0.117217	0.414233
¦ ¦ ¦ °--Caudoputamen	5.48868	5.2308	4.89493	4.83015	5.00958	4.92318	4.53801	5.22658	5.00248	4.77947	5.09419	4.90303	4.70423	4.7139	4.77142		¦ ¦ ¦ °--Caudoputamen	5.06289	0.250692	4.85926	0.216504	4.19055	0.940534	0.117217	0.414233
¦ ¦ °--Striatum-like amygdalar nuclei	0.235264	0.239584	0.254173	0.230819	0.224149	0.230622	0.223847	0.21422	0.218615	0.227423	0.249196	0.26429	0.249381	0.245329	0.231698		¦ ¦ °--Striatum-like amygdalar nuclei	0.235768	0.0103879	0.236	0.0167964	-0.098177	-0.0137945	0.976543	0.990415
¦ ¦ °--Medial amygdalar nucleus	0.235264	0.239584	0.254173	0.230819	0.224149	0.230622	0.223847	0.21422	0.218615	0.227423	0.249196	0.26429	0.249381	0.245329	0.231698		¦ ¦ °--Medial amygdalar nucleus	0.235768	0.0103879	0.236	0.0167964	-0.098177	-0.0137945	0.976543	0.990415
¦ ¦--Brain stem	23.2458	22.8992	24.294	24.44	24.1357	23.8038	24.1282	23.2302	23.6696	24.3794	23.4761	23.9383	24.6539	24.2401	24.4945		¦ ¦--Brain stem	23.8031	0.613983	24.0234	0.482862	-0.917081	-0.456267	0.450332	0.688355
¦ ¦ ¦--Midbrain	7.30574	7.29257	7.63254	7.34877	7.17836	7.22925	7.09476	7.4737	7.35857	7.41444	7.39991	7.48633	7.56556	7.1871	7.54367		¦ ¦ ¦--Midbrain	7.33121	0.159378	7.39156	0.158397	-0.816511	-0.381024	0.483543	0.702579
¦ ¦ ¦ ¦--Midbrain, sensory related	3.11399	3.15681	3.39849	3.25093	3.10787	3.28046	3.15532	3.25195	3.2494	3.28282	3.25546	3.33732	3.37423	3.18119	3.34982		¦ ¦ ¦ ¦--Midbrain, sensory related	3.21809	0.113359	3.27083	0.0740998	-1.6125	-0.711773	0.29254	0.646878
¦ ¦ ¦ ¦ ¦--Inferior colliculus	1.11137	1.16351	1.2816	1.23633	1.16225	1.28731	1.22172	1.18088	1.22792	1.26872	1.2301	1.26295	1.30785	1.22478	1.29517		¦ ¦ ¦ ¦ ¦--Inferior colliculus	1.20706	0.0719917	1.24668	0.040159	-3.17763	-0.98645	0.192201	0.578448
¦ ¦ ¦ ¦ °--Superior colliculus, sensory related	2.00262	1.9933	2.11689	2.0146	1.94562	1.99315	1.9336	2.07106	2.02148	2.01411	2.02536	2.07437	2.06638	1.9564	2.05464		¦ ¦ ¦ ¦ °--Superior colliculus, sensory related	2.01103	0.0569239	2.02416	0.0504166	-0.648534	-0.260377	0.646263	0.8319
¦ ¦ ¦ ¦--Midbrain, behavioral state related	0.0610519	0.0599552	0.0599393	0.0605067	0.0578855	0.0540578	0.0553852	0.066267	0.0622916	0.0604615	0.0603666	0.061491	0.0684398	0.0609368	0.0625417		¦ ¦ ¦ ¦--Midbrain, behavioral state related	0.0588994	0.00260313	0.0620201	0.00371205	-5.03178	-0.840698	0.0987258	0.414233
¦ ¦ ¦ ¦ °--Midbrain raphe nuclei	0.0610519	0.0599552	0.0599393	0.0605067	0.0578855	0.0540578	0.0553852	0.066267	0.0622916	0.0604615	0.0603666	0.061491	0.0684398	0.0609368	0.0625417		¦ ¦ ¦ ¦ °--Midbrain raphe nuclei	0.0588994	0.00260313	0.0620201	0.00371205	-5.03178	-0.840698	0.0987258	0.414233
¦ ¦ ¦ ¦ °--Interpeduncular nucleus	0.0610519	0.0599552	0.0599393	0.0605067	0.0578855	0.0540578	0.0553852	0.066267	0.0622916	0.0604615	0.0603666	0.061491	0.0684398	0.0609368	0.0625417		¦ ¦ ¦ ¦ °--Interpeduncular nucleus	0.0588994	0.00260313	0.0620201	0.00371205	-5.03178	-0.840698	0.0987258	0.414233
¦ ¦ ¦ ¦--Midbrain-other	3.31035	3.25945	3.24088	3.17201	3.1333	3.01914	3.03083	3.30821	3.18175	3.17328	3.21358	3.1907	3.18733	3.07731	3.24016		¦ ¦ ¦ ¦--Midbrain-other	3.18919	0.104523	3.17813	0.0822844	0.34802	0.134418	0.822125	0.942097
¦ ¦ ¦ °--Midbrain, motor related	0.820345	0.816355	0.933232	0.865328	0.879317	0.875597	0.853226	0.847275	0.865133	0.897883	0.870497	0.896825	0.935554	0.867671	0.891152		¦ ¦ ¦ °--Midbrain, motor related	0.865029	0.0432053	0.880579	0.0275264	-1.76594	-0.56493	0.406761	0.673851
¦ ¦ ¦ °--Periaqueductal gray	0.820345	0.816355	0.933232	0.865328	0.879317	0.875597	0.853226	0.847275	0.865133	0.897883	0.870497	0.896825	0.935554	0.867671	0.891152		¦ ¦ ¦ °--Periaqueductal gray	0.865029	0.0432053	0.880579	0.0275264	-1.76594	-0.56493	0.406761	0.673851
¦ ¦ ¦--Hindbrain	9.21807	9.0375	10.1037	10.5425	10.3356	10.1227	10.6958	9.10587	9.7162	10.4635	9.48976	9.95738	10.5434	10.5955	10.394		¦ ¦ ¦--Hindbrain	9.89335	0.616817	10.1068	0.563881	-2.11229	-0.378601	0.500723	0.699627
¦ ¦ ¦ ¦--Medulla	5.30228	5.26149	6.02594	6.29746	6.01993	6.0625	6.57519	5.27824	5.68395	6.19864	5.64062	5.86771	6.24624	6.34339	6.15306		¦ ¦ ¦ ¦--Medulla	5.82827	0.435594	5.99856	0.409227	-2.83895	-0.416141	0.454997	0.6884
¦ ¦ ¦ ¦ ¦--Medulla, sensory related	0.0392955	0.0378193	0.0453268	0.0574913	0.0573674	0.059946	0.0597142	0.0397631	0.0392346	0.0594603	0.0400106	0.0496755	0.0556851	0.0569621	0.0533498		¦ ¦ ¦ ¦ ¦--Medulla, sensory related	0.0495411	0.00992827	0.0504284	0.00862269	-1.75952	-0.102902	0.856811	0.942097
¦ ¦ ¦ ¦ ¦ °--Dorsal column nuclei	0.0392955	0.0378193	0.0453268	0.0574913	0.0573674	0.059946	0.0597142	0.0397631	0.0392346	0.0594603	0.0400106	0.0496755	0.0556851	0.0569621	0.0533498		¦ ¦ ¦ ¦ ¦ °--Dorsal column nuclei	0.0495411	0.00992827	0.0504284	0.00862269	-1.75952	-0.102902	0.856811	0.942097
¦ ¦ ¦ ¦ ¦ °--Cuneate nucleus	0.0392955	0.0378193	0.0453268	0.0574913	0.0573674	0.059946	0.0597142	0.0397631	0.0392346	0.0594603	0.0400106	0.0496755	0.0556851	0.0569621	0.0533498		¦ ¦ ¦ ¦ ¦ °--Cuneate nucleus	0.0495411	0.00992827	0.0504284	0.00862269	-1.75952	-0.102902	0.856811	0.942097
¦ ¦ ¦ ¦ ¦--Medulla, motor related	0.0599272	0.0605741	0.0785562	0.0688843	0.066973	0.0685155	0.07709	0.0531074	0.0792242	0.0761899	0.0698642	0.0633292	0.0749639	0.0900756	0.0721559		¦ ¦ ¦ ¦ ¦--Medulla, motor related	0.0672384	0.00678776	0.0728889	0.0103727	-7.75225	-0.544748	0.26291	0.6311
¦ ¦ ¦ ¦ ¦ °--Inferior olivary complex	0.0599272	0.0605741	0.0785562	0.0688843	0.066973	0.0685155	0.07709	0.0531074	0.0792242	0.0761899	0.0698642	0.0633292	0.0749639	0.0900756	0.0721559		¦ ¦ ¦ ¦ ¦ °--Inferior olivary complex	0.0672384	0.00678776	0.0728889	0.0103727	-7.75225	-0.544748	0.26291	0.6311
¦ ¦ ¦ ¦ °--Medulla-other	5.20305	5.1631	5.90205	6.17108	5.89559	5.93403	6.43838	5.18537	5.56549	6.06299	5.53075	5.75471	6.11559	6.19635	6.02755		¦ ¦ ¦ ¦ °--Medulla-other	5.71149	0.421947	5.87524	0.393943	-2.78725	-0.41569	0.456619	0.688578
¦ ¦ ¦ °--Pons	3.9158	3.77601	4.07779	4.24504	4.31566	4.06023	4.12064	3.82763	4.03224	4.26488	3.84914	4.08967	4.29715	4.25215	4.24098		¦ ¦ ¦ °--Pons	4.06509	0.200605	4.10828	0.177026	-1.05128	-0.243973	0.667507	0.825805
¦ ¦ ¦ ¦--Pons-other	3.61051	3.4841	3.76383	3.9014	3.96486	3.72797	3.77369	3.54419	3.73264	3.91602	3.5361	3.77518	3.9778	3.89688	3.90099		¦ ¦ ¦ ¦--Pons-other	3.74211	0.178634	3.78372	0.159375	-1.09966	-0.26107	0.644334	0.807762
¦ ¦ ¦ ¦--Pons, behavioral state related	0.142307	0.13832	0.143343	0.171052	0.18385	0.167428	0.182356	0.13991	0.146983	0.172621	0.138438	0.153278	0.151311	0.185316	0.167439		¦ ¦ ¦ ¦--Pons, behavioral state related	0.157717	0.0188436	0.159739	0.0177249	-1.26605	-0.114098	0.83596	0.942097
¦ ¦ ¦ ¦ °--Pontine reticular nucleus	0.142307	0.13832	0.143343	0.171052	0.18385	0.167428	0.182356	0.13991	0.146983	0.172621	0.138438	0.153278	0.151311	0.185316	0.167439		¦ ¦ ¦ ¦ °--Pontine reticular nucleus	0.157717	0.0188436	0.159739	0.0177249	-1.26605	-0.114098	0.83596	0.942097
¦ ¦ ¦ °--Pons, sensory related	0.162979	0.153582	0.170615	0.172588	0.166949	0.164828	0.164593	0.143534	0.152618	0.176234	0.174604	0.161207	0.168047	0.169962	0.172549		¦ ¦ ¦ °--Pons, sensory related	0.165257	0.00673787	0.164816	0.0108265	0.267157	0.0406703	0.931012	0.970085
¦ ¦ ¦ °--Superior olivary complex	0.162979	0.153582	0.170615	0.172588	0.166949	0.164828	0.164593	0.143534	0.152618	0.176234	0.174604	0.161207	0.168047	0.169962	0.172549		¦ ¦ ¦ °--Superior olivary complex	0.165257	0.00673787	0.164816	0.0108265	0.267157	0.0406703	0.931012	0.970085
¦ ¦ °--Interbrain	6.72195	6.56913	6.55774	6.5487	6.62175	6.45181	6.33765	6.65068	6.5948	6.50143	6.58644	6.49462	6.54497	6.45748	6.55678		¦ ¦ °--Interbrain	6.57851	0.0893345	6.52498	0.091506	0.820378	0.584984	0.282948	0.65531
¦ ¦ ¦--Hypothalamus	2.52842	2.50657	2.57524	2.48867	2.52466	2.46273	2.56747	2.5417	2.44664	2.50775	2.5251	2.54504	2.53479	2.48912	2.50115		¦ ¦ ¦--Hypothalamus	2.51438	0.0384618	2.51764	0.036033	-0.129391	-0.0904063	0.869852	0.964941
¦ ¦ ¦ ¦--Hypothalamus-other	2.38065	2.35915	2.4222	2.34232	2.36561	2.28834	2.37333	2.40399	2.30227	2.35868	2.38527	2.39756	2.37943	2.33679	2.35146		¦ ¦ ¦ ¦--Hypothalamus-other	2.35971	0.0442164	2.36542	0.0320571	-0.241312	-0.178059	0.775581	0.942097
¦ ¦ ¦ °--Hypothalamic medial zone	0.14777	0.147419	0.153038	0.146345	0.159052	0.174394	0.194138	0.137707	0.144368	0.149072	0.139827	0.147483	0.155362	0.152328	0.149689		¦ ¦ ¦ °--Hypothalamic medial zone	0.15467	0.0107742	0.152219	0.016702	1.60981	0.146716	0.756928	0.902852
¦ ¦ ¦ ¦--Mammillary body	0.100374	0.105215	0.0979177	0.105951	0.111528	0.127599	0.149405	0.092501	0.102994	0.104629	0.086755	0.0987195	0.102597	0.108914	0.108529		¦ ¦ ¦ ¦--Mammillary body	0.108097	0.010661	0.106116	0.0177722	1.86733	0.111496	0.811296	0.942097
¦ ¦ ¦ °--Medial preoptic nucleus	0.0473955	0.0422044	0.05512	0.0403947	0.0475238	0.0467953	0.0447336	0.045206	0.0413739	0.0444429	0.0530715	0.0487634	0.0527653	0.0434143	0.0411595		¦ ¦ ¦ °--Medial preoptic nucleus	0.0465723	0.00513689	0.0461034	0.00446502	1.01708	0.105018	0.853851	0.942097
¦ ¦ °--Thalamus	4.19353	4.06256	3.98249	4.06003	4.09709	3.98908	3.77018	4.10898	4.14816	3.99368	4.06134	3.94958	4.01018	3.96837	4.05564		¦ ¦ °--Thalamus	4.06413	0.0776477	4.00734	0.109946	1.41708	0.516502	0.295185	0.614748
¦ °--Cerebellum	8.72833	9.15344	9.73775	9.82107	9.25858	9.88465	10.8344	8.82482	9.30823	9.71634	8.78992	9.59365	9.76242	9.33348	9.66955		¦ °--Cerebellum	9.43064	0.458816	9.53698	0.606853	-1.1151	-0.175244	0.72184	0.884848
¦ ¦--Cerebellar cortex	8.43671	8.83185	9.41175	9.52232	8.97604	9.59633	10.5306	8.50179	8.9967	9.41233	8.47208	9.29654	9.4478	9.03158	9.36467		¦ ¦--Cerebellar cortex	9.12917	0.456947	9.22823	0.611681	-1.07348	-0.161953	0.741287	0.902852
¦ ¦ ¦--Vermal regions	3.6908	3.85552	4.12922	4.1266	3.9958	4.19959	4.45203	3.69906	3.96462	4.14509	3.65199	4.01635	4.14204	3.92536	4.07256		¦ ¦ ¦--Vermal regions	3.99959	0.194452	4.00768	0.242141	-0.201847	-0.0334077	0.946652	0.980463
¦ ¦ ¦ ¦--Lingula (I)	0.290559	0.375415	0.332378	0.363296	0.333871	0.410433	0.372894	0.435418	0.424408	0.426016	0.371318	0.428739	0.362107	0.357853	0.417691		¦ ¦ ¦ ¦--Lingula (I)	0.350992	0.0414073	0.399605	0.0324694	-12.1653	-1.49719	0.0241867	0.346483
¦ ¦ ¦ ¦--Central lobule	0.385055	0.423795	0.476283	0.498718	0.406389	0.451704	0.524738	0.360156	0.426337	0.488175	0.447622	0.342298	0.522442	0.483352	0.43005		¦ ¦ ¦ ¦--Central lobule	0.440324	0.0431551	0.447241	0.0651635	-1.54663	-0.106151	0.823608	0.942097
¦ ¦ ¦ ¦--Culmen	1.23388	1.23891	1.35825	1.23655	1.18678	1.26295	1.29391	1.17162	1.20064	1.22623	1.16791	1.23125	1.2674	1.16842	1.23536		¦ ¦ ¦ ¦--Culmen	1.25288	0.0572634	1.21808	0.044955	2.85704	0.774133	0.209824	0.673851
¦ ¦ ¦ ¦ ¦--Culmen-other	0.917171	0.871293	0.971717	0.871472	0.872848	0.886066	0.935731	0.804499	0.856338	0.856835	0.857422	0.881291	0.883557	0.829701	0.847783		¦ ¦ ¦ ¦ ¦--Culmen-other	0.898428	0.0399815	0.861462	0.0369155	4.29109	1.00137	0.0887458	0.54729
¦ ¦ ¦ ¦ °--Lobules IV-V	0.316707	0.367619	0.386528	0.365074	0.313932	0.376882	0.358181	0.367119	0.344302	0.3694	0.310489	0.34996	0.383844	0.338721	0.387581		¦ ¦ ¦ ¦ °--Lobules IV-V	0.354457	0.0312564	0.356622	0.0240319	-0.607062	-0.0900849	0.88159	0.959864
¦ ¦ ¦ ¦--Declive (VI)	0.500264	0.519502	0.540985	0.549524	0.542337	0.56335	0.657838	0.510809	0.569069	0.554208	0.502293	0.55579	0.559421	0.517823	0.558033		¦ ¦ ¦ ¦--Declive (VI)	0.535994	0.0225617	0.553921	0.0459704	-3.23636	-0.389965	0.395186	0.687293
¦ ¦ ¦ ¦--Folium-tuber vermis (VII)	0.19384	0.19759	0.232858	0.231615	0.221951	0.2317	0.270782	0.167423	0.198732	0.202641	0.167071	0.244729	0.191643	0.200627	0.221197		¦ ¦ ¦ ¦--Folium-tuber vermis (VII)	0.218259	0.0179405	0.207205	0.0339436	5.33484	0.32566	0.480249	0.697911
¦ ¦ ¦ ¦--Pyramus (VIII)	0.317751	0.304938	0.338616	0.359257	0.367196	0.344558	0.394301	0.278128	0.331886	0.357154	0.253826	0.339589	0.318785	0.344446	0.344014		¦ ¦ ¦ ¦--Pyramus (VIII)	0.338719	0.0238649	0.329126	0.04181	2.91496	0.229464	0.621412	0.807762
¦ ¦ ¦ ¦--Uvula (IX)	0.493623	0.519818	0.543374	0.592038	0.601959	0.616868	0.636818	0.514874	0.540336	0.589249	0.492009	0.604483	0.617481	0.591034	0.589451		¦ ¦ ¦ ¦--Uvula (IX)	0.56128	0.0496146	0.575082	0.0485651	-2.39993	-0.284187	0.601861	0.807762
¦ ¦ ¦ °--Nodulus (X)	0.275831	0.275546	0.306483	0.295607	0.335313	0.318028	0.300743	0.260634	0.273216	0.301408	0.24994	0.269468	0.302761	0.261802	0.276757		¦ ¦ ¦ °--Nodulus (X)	0.301135	0.023697	0.277414	0.0197603	8.5505	1.2004	0.0551093	0.346483
¦ ¦ °--Hemispheric regions	4.74591	4.97634	5.28253	5.39572	4.98024	5.39674	6.07855	4.80273	5.03208	5.26724	4.8201	5.2802	5.30576	5.10622	5.29211		¦ ¦ °--Hemispheric regions	5.12958	0.2678	5.22055	0.377128	-1.74262	-0.241229	0.619439	0.807762
¦ ¦ ¦--Simple lobule	0.905764	0.94198	0.991963	1.08593	0.960852	1.07918	1.17438	0.950349	1.0235	1.04383	0.917409	1.02531	1.09349	1.05579	1.02875		¦ ¦ ¦--Simple lobule	0.994278	0.0738932	1.03476	0.0746791	-3.91176	-0.542015	0.320635	0.648122
¦ ¦ ¦--Ansiform lobule	1.7636	1.78625	1.86031	1.87406	1.80007	1.89401	2.14459	1.71305	1.75735	1.84421	1.70514	1.87886	1.73518	1.73023	1.82625		¦ ¦ ¦--Ansiform lobule	1.82971	0.0532453	1.81498	0.138309	0.811568	0.1065	0.809199	0.942097
¦ ¦ ¦ ¦--Crus 1	0.946184	0.936489	0.944655	1.01677	1.0151	0.982028	1.0961	0.88502	0.91168	0.972825	0.869907	0.97747	0.952919	0.90935	0.940898		¦ ¦ ¦ ¦--Crus 1	0.973537	0.0363948	0.946241	0.0674009	2.88463	0.404973	0.384054	0.648122
¦ ¦ ¦ °--Crus 2	0.817413	0.849763	0.915655	0.857292	0.784969	0.911977	1.0485	0.828033	0.845669	0.871388	0.835228	0.901386	0.782259	0.820884	0.885353		¦ ¦ ¦ °--Crus 2	0.856178	0.051511	0.868744	0.076438	-1.44642	-0.164391	0.731274	0.884848
¦ ¦ ¦--Paramedian lobule	0.744994	0.813168	0.864399	0.866039	0.80033	0.880138	1.13741	0.786465	0.89458	0.932981	0.796929	0.877628	0.901397	0.913268	0.894277		¦ ¦ ¦--Paramedian lobule	0.828178	0.0517024	0.903882	0.100977	-8.37543	-0.749714	0.11665	0.414233
¦ ¦ ¦--Copula pyramidis	0.440457	0.427258	0.503457	0.495276	0.509964	0.507796	0.654	0.418237	0.512007	0.55949	0.434575	0.504276	0.501808	0.562735	0.563875		¦ ¦ ¦--Copula pyramidis	0.480701	0.0368684	0.523445	0.0719854	-8.16581	-0.593781	0.206003	0.508105
¦ ¦ ¦--Flocculus	0.182379	0.205636	0.233266	0.226452	0.198777	0.21231	0.250461	0.199199	0.219048	0.245662	0.206969	0.232507	0.23984	0.226211	0.248829		¦ ¦ ¦--Flocculus	0.209803	0.0185742	0.229858	0.0184893	-8.72495	-1.08468	0.0606125	0.346483
¦ ¦ °--Paraflocculus	0.708724	0.802041	0.829132	0.847961	0.710253	0.823318	0.717701	0.735432	0.6256	0.641063	0.759079	0.761621	0.834047	0.617989	0.730132		¦ ¦ °--Paraflocculus	0.786905	0.0617313	0.713629	0.0722802	10.268	1.01377	0.0630934	0.392642
¦ °--Cerebellar nuclei	0.291616	0.321583	0.325999	0.29875	0.282539	0.288317	0.303852	0.323022	0.311528	0.304005	0.31784	0.297113	0.314622	0.301899	0.304882		¦ °--Cerebellar nuclei	0.301467	0.0181222	0.308751	0.00845823	-2.35918	-0.861173	0.308915	0.684427
¦ ¦--Dentate nucleus	0.0802243	0.0851462	0.0876749	0.0810454	0.0793511	0.0789444	0.0829959	0.0884934	0.0894314	0.084649	0.0817607	0.0842378	0.0846173	0.0827979	0.0836986		¦ ¦--Dentate nucleus	0.0820644	0.00353543	0.0847425	0.00257747	-3.16026	-1.03904	0.112212	0.496913
¦ ¦--Interposed nucleus	0.108555	0.118554	0.116619	0.105666	0.0985622	0.0992767	0.106843	0.121904	0.108839	0.106849	0.120312	0.104445	0.11035	0.107108	0.11119		¦ ¦--Interposed nucleus	0.107872	0.00844391	0.110871	0.00615658	-2.70496	-0.487124	0.438775	0.699627
¦ °--Fastigial nucleus	0.102838	0.117883	0.121705	0.112038	0.104625	0.110096	0.114013	0.112624	0.113257	0.112507	0.115767	0.10843	0.119654	0.111993	0.109993		¦ °--Fastigial nucleus	0.111531	0.00734079	0.113138	0.00324389	-1.4203	-0.49536	0.568838	0.825805
¦--fiber tracts	10.4698	10.2433	10.0509	10.0698	9.92553	9.8511	9.83422	10.2399	9.96079	9.89459	9.54506	9.91709	9.94494	10.0298	9.98572		¦--fiber tracts	10.1017	0.224931	9.92801	0.183371	1.74971	0.947321	0.12395	0.414233
¦ ¦--cranial nerves	1.53196	1.49942	1.57398	1.53683	1.52114	1.52837	1.53945	1.60793	1.4983	1.55065	1.49421	1.50789	1.54148	1.6339	1.55021		¦ ¦--cranial nerves	1.53195	0.0244043	1.54711	0.0475184	-0.980117	-0.319109	0.487177	0.73122
¦ ¦ ¦--olfactory nerve	0.562494	0.555741	0.550174	0.557646	0.539103	0.547989	0.549805	0.567242	0.545411	0.545009	0.539666	0.555201	0.549586	0.575513	0.547222		¦ ¦ ¦--olfactory nerve	0.552191	0.00826481	0.55274	0.0115563	-0.0991962	-0.0474459	0.921952	0.979937
¦ ¦ ¦ ¦--anterior commissure, olfactory limb	0.236161	0.234264	0.224386	0.229425	0.215664	0.219236	0.212868	0.23504	0.222418	0.225813	0.2045	0.223512	0.22478	0.227862	0.224111		¦ ¦ ¦ ¦--anterior commissure, olfactory limb	0.226523	0.00820764	0.222323	0.0088197	1.88912	0.4762	0.370445	0.699627
¦ ¦ ¦ °--lateral olfactory tract, general	0.326333	0.321477	0.325788	0.328221	0.323439	0.328753	0.336938	0.332202	0.322993	0.319197	0.335166	0.331689	0.324806	0.347651	0.323111		¦ ¦ ¦ °--lateral olfactory tract, general	0.325669	0.00279358	0.330417	0.00889338	-1.43704	-0.533907	0.232176	0.646878
¦ ¦ ¦--facial nerve	0.0414912	0.0362918	0.0454392	0.0488292	0.048854	0.0445452	0.0485569	0.0384983	0.0410803	0.0491875	0.0375134	0.0451289	0.0520389	0.0522455	0.0495913		¦ ¦ ¦--facial nerve	0.0442418	0.00478772	0.0459823	0.00568252	-3.78529	-0.306302	0.548154	0.743726
¦ ¦ ¦--dorsal roots	0.492981	0.517724	0.602344	0.557048	0.559588	0.573603	0.577699	0.600752	0.529387	0.579339	0.557931	0.530573	0.567342	0.619963	0.566605		¦ ¦ ¦--dorsal roots	0.550548	0.0393185	0.569955	0.0294884	-3.40495	-0.658113	0.293172	0.614748
¦ ¦ ¦ °--cervicothalamic tract	0.492981	0.517724	0.602344	0.557048	0.559588	0.573603	0.577699	0.600752	0.529387	0.579339	0.557931	0.530573	0.567342	0.619963	0.566605		¦ ¦ ¦ °--cervicothalamic tract	0.550548	0.0393185	0.569955	0.0294884	-3.40495	-0.658113	0.293172	0.614748
¦ ¦ ¦ °--medial lemniscus	0.492981	0.517724	0.602344	0.557048	0.559588	0.573603	0.577699	0.600752	0.529387	0.579339	0.557931	0.530573	0.567342	0.619963	0.566605		¦ ¦ ¦ °--medial lemniscus	0.550548	0.0393185	0.569955	0.0294884	-3.40495	-0.658113	0.293172	0.614748
¦ ¦ ¦--optic nerve	0.397159	0.355149	0.342508	0.34014	0.340214	0.330976	0.33301	0.368142	0.348441	0.343602	0.328376	0.345638	0.340746	0.356468	0.354037		¦ ¦ ¦--optic nerve	0.351024	0.0238963	0.346496	0.0121503	1.30704	0.372736	0.633905	0.815189
¦ ¦ ¦ °--optic tract	0.397159	0.355149	0.342508	0.34014	0.340214	0.330976	0.33301	0.368142	0.348441	0.343602	0.328376	0.345638	0.340746	0.356468	0.354037		¦ ¦ ¦ °--optic tract	0.351024	0.0238963	0.346496	0.0121503	1.30704	0.372736	0.633905	0.815189
¦ ¦ °--oculomotor nerve	0.0378361	0.0345141	0.0335104	0.0331691	0.0333815	0.0312598	0.0303778	0.033297	0.0339772	0.0335172	0.0307234	0.0313489	0.0317682	0.0297126	0.0327559		¦ ¦ °--oculomotor nerve	0.0339452	0.00218098	0.031942	0.00151679	6.27121	1.32065	0.0548295	0.359591
¦ ¦ °--posterior commissure	0.0378361	0.0345141	0.0335104	0.0331691	0.0333815	0.0312598	0.0303778	0.033297	0.0339772	0.0335172	0.0307234	0.0313489	0.0317682	0.0297126	0.0327559		¦ ¦ °--posterior commissure	0.0339452	0.00218098	0.031942	0.00151679	6.27121	1.32065	0.0548295	0.359591
¦ ¦--medial forebrain bundle system	1.85607	1.84376	1.65479	1.66897	1.66511	1.60144	1.56139	1.79234	1.65138	1.59991	1.63245	1.67557	1.63765	1.57722	1.63816		¦ ¦--medial forebrain bundle system	1.71502	0.107338	1.64067	0.0674445	4.53168	1.10239	0.121033	0.414233
¦ ¦ ¦--cerebrum related	1.59398	1.5778	1.39206	1.39672	1.38497	1.33377	1.3088	1.52995	1.38058	1.33163	1.37248	1.4046	1.35979	1.31557	1.3687		¦ ¦ ¦--cerebrum related	1.44655	0.110385	1.37468	0.0661333	5.2282	1.08676	0.136396	0.414233
¦ ¦ ¦ ¦--anterior commissure, temporal limb	0.124875	0.105886	0.101725	0.106961	0.115169	0.100126	0.0974559	0.103259	0.0988555	0.0966919	0.0991005	0.106732	0.0998448	0.105177	0.0971698		¦ ¦ ¦ ¦--anterior commissure, temporal limb	0.109124	0.00933292	0.100476	0.00367882	8.60641	2.35059	0.024802	0.346483
¦ ¦ ¦ ¦--fornix system	1.00097	1.02448	0.892191	0.877773	0.865623	0.832615	0.832012	0.992087	0.885813	0.849392	0.872615	0.890005	0.8804	0.830946	0.875443		¦ ¦ ¦ ¦--fornix system	0.915609	0.0781101	0.878746	0.0479644	4.19492	0.768542	0.274746	0.581619
¦ ¦ ¦ ¦ ¦--fimbria	0.843132	0.867869	0.745546	0.736549	0.727	0.696392	0.694747	0.844205	0.744087	0.705979	0.72952	0.744529	0.732554	0.689521	0.732876		¦ ¦ ¦ ¦ ¦--fimbria	0.769415	0.0691502	0.735335	0.0456474	4.63454	0.746578	0.267949	0.581619
¦ ¦ ¦ ¦ °--dorsal fornix	0.157838	0.15661	0.146645	0.141225	0.138623	0.136223	0.137265	0.147882	0.141726	0.143413	0.143095	0.145476	0.147846	0.141425	0.142566		¦ ¦ ¦ ¦ °--dorsal fornix	0.146194	0.00922746	0.143411	0.00334091	1.94078	0.833089	0.416627	0.687293
¦ ¦ ¦ ¦--stria terminalis	0.246269	0.232315	0.208593	0.20415	0.212037	0.198688	0.187726	0.232141	0.207177	0.198796	0.206057	0.209647	0.204258	0.197884	0.20097		¦ ¦ ¦ ¦--stria terminalis	0.217009	0.0183685	0.204962	0.0120849	5.87766	0.996857	0.146985	0.480713
¦ ¦ ¦ °--cingulum bundle	0.221862	0.215117	0.189555	0.207833	0.19214	0.20234	0.191609	0.202468	0.188734	0.186753	0.194708	0.198211	0.175284	0.181565	0.195114		¦ ¦ ¦ °--cingulum bundle	0.204808	0.0126926	0.190494	0.00845159	7.51411	1.69364	0.0204386	0.346483
¦ ¦ °--hypothalamus related	0.262095	0.26596	0.26273	0.272252	0.280144	0.267675	0.252588	0.262382	0.270797	0.268282	0.259971	0.27097	0.277867	0.261648	0.269466		¦ ¦ °--hypothalamus related	0.268476	0.0067987	0.265997	0.0075334	0.932058	0.3291	0.528282	0.794614
¦ ¦ ¦--epithalamus related	0.200762	0.206163	0.207216	0.214661	0.220116	0.210141	0.199419	0.205196	0.214042	0.212899	0.202199	0.213127	0.220673	0.206239	0.213117		¦ ¦ ¦--epithalamus related	0.209843	0.00680813	0.209657	0.0067742	0.0887595	0.0274705	0.959303	0.986976
¦ ¦ ¦ ¦--fasciculus retroflexus	0.0540631	0.0529233	0.0557804	0.0559978	0.0589077	0.0538018	0.0517256	0.0541733	0.0584045	0.0547012	0.0551899	0.0579407	0.0600158	0.0543309	0.0579246		¦ ¦ ¦ ¦--fasciculus retroflexus	0.0552457	0.00215121	0.0560452	0.00264805	-1.42646	-0.301906	0.549545	0.776316
¦ ¦ ¦ ¦--habenular commissure	0.00429773	0.00512246	0.00500197	0.00607342	0.00770127	0.00654838	0.00633738	0.00537185	0.00535526	0.00718225	0.00471373	0.00537449	0.0069292	0.00632601	0.00595434		¦ ¦ ¦ ¦--habenular commissure	0.00579087	0.00123304	0.00594939	0.000815191	-2.66443	-0.194454	0.767641	0.942097
¦ ¦ ¦ °--stria medullaris	0.142401	0.148117	0.146434	0.152589	0.153507	0.149791	0.141356	0.145651	0.150283	0.151016	0.142296	0.149812	0.153728	0.145582	0.149239		¦ ¦ ¦ °--stria medullaris	0.148807	0.00411129	0.147662	0.00416753	0.774788	0.27452	0.609386	0.849008
¦ ¦ °--mammillary related	0.061333	0.0597972	0.0555134	0.0575909	0.0600279	0.0575341	0.0531686	0.0571861	0.0567545	0.0553831	0.0577712	0.0578425	0.0571939	0.0554086	0.056348		¦ ¦ °--mammillary related	0.0586328	0.00212681	0.0563396	0.00149013	4.07023	1.5389	0.028203	0.389463
¦ ¦ °--mammilothalmic tract	0.061333	0.0597972	0.0555134	0.0575909	0.0600279	0.0575341	0.0531686	0.0571861	0.0567545	0.0553831	0.0577712	0.0578425	0.0571939	0.0554086	0.056348		¦ ¦ °--mammilothalmic tract	0.0586328	0.00212681	0.0563396	0.00149013	4.07023	1.5389	0.028203	0.389463
¦ ¦--cerebellum related fiber tracts	2.35394	2.40566	2.55655	2.58348	2.46245	2.52571	2.65733	2.41914	2.50085	2.60576	2.31225	2.50547	2.58792	2.56466	2.6039		¦ ¦--cerebellum related fiber tracts	2.4813	0.0898597	2.52859	0.107882	-1.87017	-0.438339	0.391991	0.688355
¦ ¦ ¦--cerebellar peduncles	0.655665	0.655807	0.668957	0.703692	0.692568	0.683956	0.704848	0.647408	0.657886	0.709171	0.611775	0.679684	0.705298	0.70647	0.708412		¦ ¦ ¦--cerebellar peduncles	0.676774	0.0198591	0.681217	0.0350161	-0.652132	-0.126868	0.783885	0.938619
¦ ¦ ¦ ¦--inferior cerebellar peduncle	0.154812	0.161338	0.173917	0.188817	0.175267	0.184487	0.189571	0.163742	0.163077	0.184417	0.153856	0.177681	0.18428	0.187401	0.186766		¦ ¦ ¦ ¦--inferior cerebellar peduncle	0.173106	0.0130754	0.176755	0.0131093	-2.06413	-0.278309	0.606003	0.807309
¦ ¦ ¦ ¦--middle cerebellar peduncle	0.251732	0.25216	0.251475	0.280544	0.277442	0.27774	0.279604	0.239516	0.263372	0.288422	0.233849	0.264206	0.274919	0.288337	0.286118		¦ ¦ ¦ ¦--middle cerebellar peduncle	0.265182	0.014713	0.268705	0.0204646	-1.31098	-0.172134	0.7232	0.884848
¦ ¦ ¦ °--superior cerebelar peduncles	0.249121	0.24231	0.243565	0.234332	0.239859	0.221729	0.235673	0.244149	0.231437	0.236332	0.22407	0.237797	0.246098	0.230731	0.235527		¦ ¦ ¦ °--superior cerebelar peduncles	0.238486	0.00952335	0.235757	0.00673077	1.15741	0.405403	0.524814	0.73122
¦ ¦ °--arbor vitae	1.69827	1.74985	1.8876	1.87979	1.76988	1.84175	1.95248	1.77173	1.84296	1.89659	1.70048	1.82578	1.88262	1.85819	1.89549		¦ ¦ °--arbor vitae	1.80452	0.0767205	1.84737	0.0749421	-2.31933	-0.571729	0.301966	0.648122
¦ ¦ ¦--trunk of arbor vita	0.838593	0.869278	0.9471	0.932406	0.864908	0.901063	0.96181	0.887834	0.916392	0.9499	0.846086	0.885094	0.948015	0.9455	0.952356		¦ ¦ ¦--trunk of arbor vita	0.892225	0.0420785	0.921443	0.0400543	-3.17092	-0.729465	0.19779	0.54729
¦ ¦ ¦--lobule 1-2 white matter	0.00934522	0.0147221	0.0102428	0.0139532	0.0129521	0.0189849	0.0141029	0.0217716	0.0173102	0.0202554	0.0134538	0.0260165	0.0148643	0.0148773	0.0180601		¦ ¦ ¦--lobule 1-2 white matter	0.0133667	0.00345973	0.0178569	0.00417299	-25.1452	-1.076	0.0485343	0.359591
¦ ¦ ¦--lobule 3 white matter	0.0295887	0.0346589	0.0260636	0.0428838	0.0361119	0.0382663	0.0417286	0.0356844	0.0398498	0.0434272	0.0389584	0.0295527	0.0430561	0.0430504	0.0417648		¦ ¦ ¦--lobule 3 white matter	0.0345956	0.00603878	0.0396747	0.00453346	-12.802	-1.12037	0.0847647	0.454172
¦ ¦ ¦--trunk of lobules 1-3 white matter	0.0234434	0.0236502	0.0240685	0.0292861	0.0256942	0.0304513	0.0294257	0.0314921	0.0289016	0.031007	0.0236809	0.0279951	0.0271161	0.0301605	0.0311934		¦ ¦ ¦--trunk of lobules 1-3 white matter	0.026099	0.0030475	0.0289969	0.00248595	-9.99405	-1.16574	0.0639426	0.346483
¦ ¦ ¦--lobules 4-5 white matter	0.118342	0.109376	0.125653	0.109009	0.109064	0.109881	0.111916	0.103088	0.111887	0.107531	0.112652	0.117734	0.112516	0.106087	0.108079		¦ ¦ ¦--lobules 4-5 white matter	0.113554	0.00694386	0.110165	0.00437369	3.07587	0.774757	0.263908	0.699627
¦ ¦ ¦--lobules 6-7 white matter	0.132734	0.138754	0.157843	0.148436	0.139855	0.144199	0.15174	0.138602	0.149835	0.150189	0.136109	0.152212	0.145108	0.140866	0.147113		¦ ¦ ¦--lobules 6-7 white matter	0.143637	0.00874268	0.145753	0.00596026	-1.45156	-0.354966	0.584548	0.815189
¦ ¦ ¦--lobule 8 white matter	0.0251973	0.0242692	0.0285927	0.0326144	0.0350058	0.0314888	0.0321035	0.0226101	0.0291673	0.0316019	0.0200193	0.0294404	0.0308461	0.0312242	0.0288849		¦ ¦ ¦--lobule 8 white matter	0.029528	0.00425822	0.0284331	0.00423649	3.851	0.258459	0.632696	0.807762
¦ ¦ ¦--trunk of lobules 6-8 white matter	0.0202301	0.0195154	0.0229023	0.0210792	0.0258763	0.0232966	0.0212288	0.0192847	0.0209596	0.0224318	0.0173538	0.0221856	0.0232044	0.022225	0.0218467		¦ ¦ ¦--trunk of lobules 6-8 white matter	0.02215	0.00234688	0.0211911	0.00181985	4.52467	0.526872	0.388431	0.702579
¦ ¦ ¦--lobule 9 white matter	0.0484265	0.0489729	0.0528298	0.0555711	0.0565273	0.0581944	0.0579737	0.0510468	0.054014	0.0554847	0.0455941	0.0529872	0.0593732	0.054009	0.0588536		¦ ¦ ¦--lobule 9 white matter	0.0534203	0.0040531	0.0543707	0.00432426	-1.74796	-0.219779	0.676297	0.884848
¦ ¦ ¦--lobule 10 white matter	0.0195741	0.0200553	0.0235626	0.0205956	0.0221516	0.022313	0.0199494	0.0195973	0.0201486	0.0199217	0.0172977	0.020221	0.0209273	0.0170886	0.0202701		¦ ¦ ¦--lobule 10 white matter	0.0213754	0.00154021	0.0194913	0.00135205	9.66626	1.3935	0.0263647	0.346483
¦ ¦ ¦--anterior lobule white matter	0.0159726	0.0183171	0.0216096	0.0203538	0.018315	0.0203323	0.0192948	0.0215158	0.0190021	0.019733	0.017943	0.0194071	0.0215141	0.0192999	0.0206924		¦ ¦ ¦--anterior lobule white matter	0.0191501	0.0020191	0.0198225	0.00119494	-3.39213	-0.562711	0.429403	0.719656
¦ ¦ ¦--simple lobule white matter	0.0765559	0.0784172	0.0784719	0.0857676	0.0765506	0.0846304	0.0862836	0.0764849	0.0821466	0.0808475	0.0722912	0.0820207	0.0865452	0.0814963	0.0781525		¦ ¦ ¦--simple lobule white matter	0.0800656	0.0040812	0.0806965	0.00453873	-0.781831	-0.139006	0.78837	0.942097
¦ ¦ ¦--crus 1 white matter	0.0790461	0.0796418	0.0770528	0.0846012	0.0820255	0.0815314	0.0863729	0.0737137	0.0774625	0.0803541	0.0676196	0.0810244	0.0775344	0.0750864	0.0817138		¦ ¦ ¦--crus 1 white matter	0.0806498	0.00263856	0.0778757	0.00540334	3.56217	0.513399	0.267531	0.615974
¦ ¦ ¦--trunk of simple and crus 1 white matter	0.0272859	0.0296155	0.0326392	0.0302391	0.0276826	0.0286997	0.0325498	0.0352013	0.0331523	0.0284098	0.0347637	0.0279109	0.0296307	0.0303145	0.0323618		¦ ¦ ¦--trunk of simple and crus 1 white matter	0.0293603	0.00195669	0.0315883	0.00265016	-7.05311	-0.840689	0.102589	0.507172
¦ ¦ ¦--crus 2 white matter	0.0544379	0.0542007	0.0614568	0.0567943	0.0523546	0.0582617	0.0627044	0.0571008	0.057146	0.0575596	0.05331	0.0604666	0.046828	0.0562763	0.0599657		¦ ¦ ¦--crus 2 white matter	0.056251	0.00328972	0.0568175	0.0046234	-0.997	-0.122522	0.800233	0.942097
¦ ¦ ¦--paramedian lobule	0.0271386	0.0288912	0.0329343	0.0311494	0.0286207	0.0305052	0.03914	0.0291615	0.0331103	0.0366657	0.0294187	0.03271	0.0309439	0.0360526	0.0338961		¦ ¦ ¦--paramedian lobule	0.0298733	0.00206927	0.0334554	0.0033778	-10.7073	-1.06051	0.0380508	0.346483
¦ ¦ ¦--trunk of crus 2 and paramedian white matter	0.0691788	0.0655122	0.0664025	0.0667792	0.0691434	0.0649314	0.0817314	0.0634248	0.0678286	0.0718225	0.0631022	0.0654622	0.0680766	0.0701039	0.0697911		¦ ¦ ¦--trunk of crus 2 and paramedian white matter	0.0669913	0.00180216	0.0690381	0.00561799	-2.96487	-0.364346	0.408462	0.697911
¦ ¦ ¦--copula white matter	0.0134689	0.014788	0.016987	0.0163001	0.0166627	0.016088	0.0182683	0.0141402	0.0153946	0.0157574	0.0140991	0.0155481	0.016862	0.0162069	0.0162865		¦ ¦ ¦--copula white matter	0.0157158	0.00133432	0.0158403	0.00129835	-0.786317	-0.0959338	0.859862	0.942097
¦ ¦ ¦--paraflocculus white matter	0.0587758	0.0649987	0.0659389	0.0665516	0.0560932	0.063072	0.0646532	0.057925	0.054	0.0565439	0.0618396	0.0607192	0.064137	0.0514058	0.0574319		¦ ¦ ¦--paraflocculus white matter	0.0625717	0.0042355	0.0587395	0.00448713	6.52402	0.854037	0.12175	0.560924
¦ ¦ °--flocculus white matter	0.0109385	0.0122202	0.0152448	0.0154182	0.0142824	0.0155625	0.0195031	0.0120511	0.0152548	0.0171503	0.0148847	0.0170777	0.0155209	0.0168647	0.0167791		¦ ¦ °--flocculus white matter	0.0139444	0.00192895	0.0161207	0.00204946	-13.5	-1.06189	0.0599466	0.346483
¦ ¦--lateral forebrain bundle system	4.6949	4.46459	4.23471	4.24962	4.24542	4.16645	4.04831	4.38956	4.28058	4.10928	4.07763	4.19731	4.14813	4.22492	4.16056		¦ ¦--lateral forebrain bundle system	4.34262	0.199878	4.18181	0.106382	3.8454	1.5116	0.0620078	0.346483
¦ ¦ ¦--corticospinal tract	1.60201	1.47623	1.49667	1.48489	1.49959	1.47151	1.42639	1.48424	1.4443	1.47918	1.41183	1.44589	1.51836	1.53166	1.47813		¦ ¦ ¦--corticospinal tract	1.50515	0.0487091	1.46889	0.0403275	2.46881	0.899239	0.139729	0.54729
¦ ¦ ¦ ¦--cerebal peduncle	0.505405	0.463497	0.470002	0.472305	0.470589	0.475768	0.462391	0.47909	0.465558	0.476248	0.436791	0.472577	0.481049	0.490895	0.467085		¦ ¦ ¦ ¦--cerebal peduncle	0.476261	0.0148292	0.470187	0.0153118	1.29186	0.396697	0.459763	0.743726
¦ ¦ ¦ ¦--corticospinal tract-other	0.362563	0.320687	0.378857	0.335731	0.338226	0.365456	0.37157	0.321558	0.310815	0.35682	0.374475	0.326287	0.381372	0.402093	0.360977		¦ ¦ ¦ ¦--corticospinal tract-other	0.350253	0.0220478	0.356218	0.030594	-1.67456	-0.194976	0.688662	0.902852
¦ ¦ ¦ °--internal capsule	0.734042	0.692046	0.647811	0.676853	0.690776	0.630289	0.592426	0.683589	0.667925	0.646112	0.600565	0.64703	0.655941	0.638675	0.650065		¦ ¦ ¦ °--internal capsule	0.678636	0.0365728	0.642481	0.0293401	5.6274	1.23227	0.053538	0.346483
¦ ¦ °--corpus callosum	3.09289	2.98836	2.73804	2.76473	2.74582	2.69494	2.62192	2.90532	2.83629	2.63009	2.66579	2.75142	2.62977	2.69326	2.68244		¦ ¦ °--corpus callosum	2.83747	0.162418	2.71292	0.0995677	4.59074	1.25084	0.0865757	0.346483
¦ °--extrapyramidal fiber systems	0.0329091	0.0298525	0.0308408	0.0308507	0.0314212	0.0291174	0.0277447	0.0309237	0.0296846	0.0289757	0.0285209	0.0308577	0.0297565	0.0290828	0.0328826		¦ °--extrapyramidal fiber systems	0.0308319	0.00130853	0.0298255	0.00153898	3.37462	0.654	0.211955	0.54729
¦ °--rubrospinal tract	0.0329091	0.0298525	0.0308408	0.0308507	0.0314212	0.0291174	0.0277447	0.0309237	0.0296846	0.0289757	0.0285209	0.0308577	0.0297565	0.0290828	0.0328826		¦ °--rubrospinal tract	0.0308319	0.00130853	0.0298255	0.00153898	3.37462	0.654	0.211955	0.54729
¦ °--ventral tegmental decussation	0.0329091	0.0298525	0.0308408	0.0308507	0.0314212	0.0291174	0.0277447	0.0309237	0.0296846	0.0289757	0.0285209	0.0308577	0.0297565	0.0290828	0.0328826		¦ °--ventral tegmental decussation	0.0308319	0.00130853	0.0298255	0.00153898	3.37462	0.654	0.211955	0.54729
°--ventricular systems	1.34033	1.3412	1.34837	1.2959	1.38607	1.27914	1.24323	1.24221	1.23726	1.37274	1.19082	1.28299	1.24146	1.21199	1.23721		°--ventricular systems	1.33184	0.0385816	1.2511	0.051955	6.45329	1.55398	0.00643518	0.614748
¦--cerebral aqueduct	0.0838928	0.0882407	0.0894172	0.0807751	0.0886346	0.0908824	0.100565	0.0901704	0.0883967	0.095299	0.0965332	0.0918155	0.100054	0.0972554	0.0846417		¦--cerebral aqueduct	0.0869738	0.00383476	0.093859	0.00543934	-7.33571	-1.26582	0.0191078	0.414233
¦--fourth ventricle	0.157999	0.159284	0.191691	0.174323	0.197517	0.20106	0.22346	0.157134	0.177814	0.202728	0.161585	0.166946	0.185761	0.174511	0.174069		¦--fourth ventricle	0.180312	0.019141	0.180445	0.0210332	-0.0739715	-0.00634607	0.990248	0.993329
¦--lateral ventricle	0.866629	0.870832	0.825901	0.772321	0.832787	0.723664	0.671882	0.774712	0.741319	0.820416	0.716837	0.784311	0.709629	0.695203	0.743575		¦--lateral ventricle	0.815356	0.0572382	0.739765	0.0471102	10.2182	1.60455	0.0150618	0.524019
¦ ¦--lateral ventricle-other	0.854834	0.858809	0.815883	0.762122	0.821907	0.713491	0.662435	0.76384	0.730888	0.810448	0.707508	0.77411	0.698397	0.68549	0.733327		¦ ¦--lateral ventricle-other	0.804508	0.0565581	0.729605	0.046936	10.2662	1.59585	0.0151828	0.529895
¦ °--subependymal zone	0.0117953	0.0120226	0.010018	0.0101982	0.0108798	0.0101729	0.00944657	0.0108716	0.0104309	0.00996809	0.00932925	0.0102017	0.011232	0.00971294	0.0102477		¦ °--subependymal zone	0.0108478	0.000876941	0.0101601	0.0006299	6.769	1.09182	0.0991621	0.414233
°--third ventricle	0.23181	0.222847	0.241359	0.268482	0.267136	0.263539	0.247322	0.220189	0.229731	0.254295	0.215864	0.239916	0.246015	0.245021	0.234922		°--third ventricle	0.249195	0.0197863	0.23703	0.0129724	5.1323	0.937767	0.171334	0.725364

## Sheet: 5 DEGs NCTX
ENTREZID	ENSEMBL	Entrez ID	Base mean	log2(FC)	StdErr	Wald-Stats	P-value	P-adj	(-log10(Padj)	Gene name	Description
211232	ENSMUSG00000030270	211232	617.201	0.88226	0.0925557	9.5322	1.54e-21	7.26e-18	17.1391	Cpne9	copine family member IX
114479	ENSMUSG00000000792	114479	812.303	0.804186	0.0912931	8.80884	1.26e-18	4.77e-15	14.3215	Slc5a5	solute carrier family 5 (sodium iodide symporter), member 5
19701	ENSMUSG00000070645	19701	64.5037	0.785265	0.0913419	8.59698	8.18e-18	2.57e-14	13.5901	Ren1	renin 1 structural
20852	ENSMUSG00000002147	20852	796.793	0.784839	0.0783133	10.0218	1.22e-23	7.68e-20	19.1146	Stat6	signal transducer and activator of transcription 6
12815	ENSMUSG00000024330	12815	811.829	0.715738	0.0958357	7.46838	8.12e-14	1.7e-10	9.76955	Col11a2	collagen, type XI, alpha 2
20849	ENSMUSG00000062939	20849	194.273	0.706056	0.101448	6.95975	3.41e-12	4.02e-09	8.39577	Stat4	signal transducer and activator of transcription 4
232943	ENSMUSG00000040714	232943	109.824	0.684425	0.1024	6.68381	2.33e-11	2.31e-08	7.63639	Klc3	kinesin light chain 3
71889	ENSMUSG00000010080	71889	286.949	0.675622	0.0943893	7.15782	8.2e-13	1.1e-09	8.95861	Epn3	epsin 3
68859	ENSMUSG00000078350	68859	171.706	0.668022	0.0990326	6.74547	1.53e-11	1.6e-08	7.79588	Smim1	small integral membrane protein 1
57913	ENSMUSG00000025507	57913	345.879	0.660862	0.0967692	6.82926	8.54e-12	9.46e-09	8.02411	Pidd1	p53 induced death domain protein 1
106512	ENSMUSG00000034786	106512	214.493	0.65475	0.102802	6.36906	1.9e-10	1.63e-07	6.78781	Gpsm3	G-protein signalling modulator 3 (AGS3-like, C. elegans)
226049	ENSMUSG00000048138	226049	519.695	0.645147	0.0885831	7.28296	3.27e-13	5.13e-10	9.28988	Dmrt2	doublesex and mab-3 related transcription factor 2
17136	ENSMUSG00000036634	17136	248.639	0.628722	0.102799	6.11604	9.59e-10	7.23e-07	6.14086	Mag	myelin-associated glycoprotein
240913	ENSMUSG00000006403	240913	797.628	0.62832	0.0978849	6.41897	1.37e-10	1.23e-07	6.91009	Adamts4	a disintegrin-like and metallopeptidase (reprolysin type) with thrombospondin type 1 motif, 4
12834	ENSMUSG00000020241	12834	1706.12	0.614629	0.0846557	7.26034	3.86e-13	5.6e-10	9.25181	Col6a2	collagen, type VI, alpha 2
433520	ENSMUSG00000094786	433520	313.473	0.613148	0.0974573	6.29146	3.15e-10	2.58e-07	6.58838	Gm14403	predicted gene 14403
12654	ENSMUSG00000064246	12654	209.975	0.594329	0.100164	5.93354	2.96e-09	2e-06	5.69897	Chil1	chitinase-like 1
100041677	ENSMUSG00000078495	100041677	793.373	0.584715	0.0985078	5.93572	2.93e-09	2e-06	5.69897	Zfp984	zinc finger protein 984
19201	ENSMUSG00000025429	19201	433.061	0.580517	0.101987	5.69206	1.26e-08	7.63e-06	5.11748	Pstpip2	proline-serine-threonine phosphatase-interacting protein 2
54137	ENSMUSG00000072770	54137	585.439	0.574614	0.098941	5.80765	6.34e-09	3.98e-06	5.40012	Acrbp	proacrosin binding protein
100504601	NA	100504601	418.386	0.570514	0.0813416	7.01381	2.32e-12	2.91e-09	8.53611	Gm16702	predicted gene, 16702
18557	ENSMUSG00000026437	18557	553.632	0.569452	0.0923215	6.16814	6.91e-10	5.43e-07	6.2652	Cdk18	cyclin-dependent kinase 18
18753	ENSMUSG00000021948	18753	2774.62	0.56358	0.0552339	10.2035	1.91e-24	1.8e-20	19.7447	Prkcd	protein kinase C, delta
21346	ENSMUSG00000026547	21346	953.358	0.558926	0.0761638	7.33847	2.16e-13	3.7e-10	9.4318	Tagln2	transgelin 2
17984	ENSMUSG00000033585	17984	35962	0.548374	0.0929078	5.90235	3.58e-09	2.33e-06	5.63264	Ndn	necdin, MAGE family member
27276	ENSMUSG00000030701	27276	2216.91	0.52589	0.0712739	7.37843	1.6e-13	3.02e-10	9.51999	Plekhb1	pleckstrin homology domain containing, family B (evectins) member 1
213469	ENSMUSG00000033595	213469	744.829	0.522696	0.0976981	5.35011	8.79e-08	4.48e-05	4.34872	Lgi3	leucine-rich repeat LGI family, member 3
11688	ENSMUSG00000020891	11688	176.348	0.521151	0.103838	5.01889	5.2e-07	0.000204108	3.69014	Alox8	arachidonate 8-lipoxygenase
208084	ENSMUSG00000041064	208084	255.538	0.519031	0.103382	5.02054	5.15e-07	0.000204108	3.69014	Pif1	PIF1 5'-to-3' DNA helicase
80876	ENSMUSG00000060591	80876	1799.4	0.516707	0.0938795	5.50393	3.71e-08	2.12e-05	4.67366	Ifitm2	interferon induced transmembrane protein 2
67331	ENSMUSG00000003341	67331	57.9888	0.513692	0.0990257	5.18746	2.13e-07	9.42e-05	4.02595	Atp8b3	ATPase, class I, type 8B, member 3
15162	ENSMUSG00000003283	15162	417.623	0.512567	0.0988354	5.18607	2.15e-07	9.42e-05	4.02595	Hck	hemopoietic cell kinase
63872	ENSMUSG00000011267	63872	93.1033	0.512436	0.103661	4.94337	7.68e-07	0.000283814	3.54697	Zfp296	zinc finger protein 296
242642	ENSMUSG00000043155	242642	96.3551	0.511712	0.103711	4.93401	8.06e-07	0.000292039	3.53456	Hpdl	4-hydroxyphenylpyruvate dioxygenase-like
12840	ENSMUSG00000028626	12840	1355.18	0.501692	0.0956917	5.2428	1.58e-07	7.27e-05	4.13847	Col9a2	collagen, type IX, alpha 2
80860	ENSMUSG00000017747	80860	678.129	0.49406	0.0914933	5.39996	6.67e-08	3.59e-05	4.44491	Ghdc	GH3 domain containing
93717	ENSMUSG00000102440	93717	929.632	0.493942	0.1036	4.76777	1.86e-06	0.000638455	3.19487	Pcdhga9	protocadherin gamma subfamily A, 9
16852	ENSMUSG00000068220	16852	1138.05	0.488599	0.10376	4.70895	2.49e-06	0.000809267	3.09191	Lgals1	lectin, galactose binding, soluble 1
19224	ENSMUSG00000047250	19224	488.006	0.487639	0.0889577	5.48169	4.21e-08	2.34e-05	4.63078	Ptgs1	prostaglandin-endoperoxide synthase 1
226421	ENSMUSG00000052688	226421	109.353	0.482803	0.103504	4.66459	3.09e-06	0.000932719	3.03025	Rab7b	RAB7B, member RAS oncogene family
70785	ENSMUSG00000002668	70785	111.359	0.482671	0.103449	4.6658	3.07e-06	0.000932719	3.03025	Dennd1c	DENN/MADD domain containing 1C
69513	ENSMUSG00000099759	69513	276.1	0.481507	0.0985747	4.88469	1.04e-06	0.00036163	3.44174	1700030C10Rik	RIKEN cDNA 1700030C10 gene
19882	ENSMUSG00000032584	19882	344.246	0.481148	0.0958295	5.02088	5.14e-07	0.000204108	3.69014	Mst1r	macrophage stimulating 1 receptor (c-met-related tyrosine kinase)
21826	ENSMUSG00000023885	21826	1213.41	0.478057	0.0729295	6.55505	5.56e-11	5.24e-08	7.28067	Thbs2	thrombospondin 2
26918	ENSMUSG00000030866	26918	118.497	0.475352	0.0922473	5.15302	2.56e-07	0.000109818	3.95933	Ern2	endoplasmic reticulum (ER) to nucleus signalling 2
104816	ENSMUSG00000037686	104816	46.4525	0.47271	0.0964316	4.90202	9.49e-07	0.000337383	3.47188	Aspg	asparaginase
56485	ENSMUSG00000028976	56485	219.719	0.468121	0.100892	4.63984	3.49e-06	0.00101124	2.99514	Slc2a5	solute carrier family 2 (facilitated glucose transporter), member 5
70101	ENSMUSG00000048440	70101	415.884	0.46745	0.0884774	5.28327	1.27e-07	6.01e-05	4.22113	Cyp4f16	cytochrome P450, family 4, subfamily f, polypeptide 16
114229	ENSMUSG00000035773	114229	691.22	0.467188	0.0769594	6.07058	1.27e-09	9.24e-07	6.03433	Kiss1r	KISS1 receptor
109332	ENSMUSG00000035498	109332	67.1411	0.463266	0.0989066	4.68388	2.81e-06	0.000899414	3.04604	Cdcp1	CUB domain containing protein 1
57278	ENSMUSG00000002980	57278	827.441	0.460779	0.091743	5.0225	5.1e-07	0.000204108	3.69014	Bcam	basal cell adhesion molecule
17709	ENSMUSG00000064354	17709	1181.92	0.455777	0.101715	4.48093	7.43e-06	0.00190084	2.72105	COX2	cytochrome c oxidase subunit II
211535	ENSMUSG00000040189	211535	223.294	0.454914	0.102665	4.43106	9.38e-06	0.00229568	2.63909	Ccdc114	coiled-coil domain containing 114
21745	ENSMUSG00000006281	21745	508.722	0.45237	0.0909542	4.97361	6.57e-07	0.000247772	3.60595	Tep1	telomerase associated protein 1
328274	ENSMUSG00000055560	328274	156.367	0.446047	0.102468	4.35303	1.34e-05	0.00304954	2.51577	Zfp459	zinc finger protein 459
239027	ENSMUSG00000063506	239027	119.259	0.442879	0.103838	4.26511	2e-05	0.00423205	2.37345	Arhgap22	Rho GTPase activating protein 22
625054	ENSMUSG00000091549	625054	492.52	0.437432	0.0976003	4.48188	7.4e-06	0.00190084	2.72105	Gm6548	eukaryotic translation elongation factor 1 alpha 1 pseudogene
628850	NA	628850	72.4535	0.434957	0.0995012	4.37138	1.23e-05	0.00285242	2.54479	6030426L16Rik	RIKEN cDNA 6030426L16 gene
212933	ENSMUSG00000042251	212933	45.6028	0.433213	0.0966705	4.48134	7.42e-06	0.00190084	2.72105	Pm20d1	peptidase M20 domain containing 1
12774	ENSMUSG00000079227	12774	173.019	0.432913	0.101081	4.28285	1.85e-05	0.00398311	2.39978	Ccr5	chemokine (C-C motif) receptor 5
80879	ENSMUSG00000025161	80879	286.56	0.432411	0.094345	4.58329	4.58e-06	0.00128781	2.89015	Slc16a3	solute carrier family 16 (monocarboxylic acid transporters), member 3
67905	ENSMUSG00000020253	67905	1591.39	0.431613	0.0817101	5.28225	1.28e-07	6.01e-05	4.22113	Ppm1m	protein phosphatase 1M
234686	ENSMUSG00000014778	234686	469.782	0.430769	0.0907067	4.74903	2.04e-06	0.000675971	3.17007	Fhod1	formin homology 2 domain containing 1
223864	ENSMUSG00000022469	223864	1152.04	0.430458	0.0860513	5.00235	5.66e-07	0.000217891	3.66176	Rapgef3	Rap guanine nucleotide exchange factor (GEF) 3
210622	ENSMUSG00000027188	210622	731.213	0.430135	0.0922452	4.66295	3.12e-06	0.000932719	3.03025	Pamr1	peptidase domain containing associated with muscle regeneration 1
242553	ENSMUSG00000035407	242553	316.472	0.428084	0.0965109	4.4356	9.18e-06	0.00227735	2.64257	Kank4	KN motif and ankyrin repeat domains 4
12266	ENSMUSG00000024164	12266	75.6388	0.425253	0.0999619	4.25414	2.1e-05	0.00432337	2.36418	C3	complement component 3
20668	ENSMUSG00000070643	20668	531.253	0.415282	0.0785924	5.28399	1.26e-07	6.01e-05	4.22113	Sox13	SRY (sex determining region Y)-box 13
22351	ENSMUSG00000038775	22351	149.135	0.414952	0.09939	4.17498	2.98e-05	0.0058518	2.23271	Vill	villin-like
20289	ENSMUSG00000034161	20289	174.511	0.414386	0.103826	3.99115	6.58e-05	0.0114771	1.94017	Scx	scleraxis
13034	ENSMUSG00000004552	13034	35.5348	0.406887	0.0759397	5.35803	8.41e-08	4.41e-05	4.35556	Ctse	cathepsin E
14814	ENSMUSG00000002771	14814	4073.21	0.404741	0.0904767	4.47343	7.7e-06	0.00193477	2.71337	Grin2d	glutamate receptor, ionotropic, NMDA2D (epsilon 4)
226999	ENSMUSG00000026062	226999	164.546	0.404414	0.103795	3.89629	9.77e-05	0.0156042	1.80676	Slc9a2	solute carrier family 9 (sodium/hydrogen exchanger), member 2
544848	ENSMUSG00000093908	544848	157.71	0.395569	0.103835	3.80958	0.000139205	0.0205011	1.68822	Gm5784	predicted gene 5784
67389	ENSMUSG00000023571	67389	891.321	0.393786	0.0963276	4.08798	4.35e-05	0.00820278	2.08604	C1qtnf12	C1q and tumor necrosis factor related 12
66968	ENSMUSG00000011305	66968	170.68	0.393623	0.103623	3.7986	0.000145515	0.0207811	1.68233	Plin5	perilipin 5
20416	ENSMUSG00000042626	20416	815.767	0.392582	0.0866235	4.53205	5.84e-06	0.00159588	2.797	Shc1	src homology 2 domain-containing transforming protein C1
232371	ENSMUSG00000038527	232371	36.6553	0.392383	0.0976584	4.01792	5.87e-05	0.0104417	1.98123	C1rl	complement component 1, r subcomponent-like
18610	ENSMUSG00000027400	18610	598.611	0.392294	0.0916332	4.28114	1.86e-05	0.00398311	2.39978	Pdyn	prodynorphin
330627	ENSMUSG00000031026	330627	1104.35	0.39143	0.102399	3.82258	0.000132061	0.0197578	1.70426	Trim66	tripartite motif-containing 66
102545	ENSMUSG00000032436	102545	138.436	0.388484	0.103865	3.74028	0.000183812	0.0254782	1.59383	Cmtm7	CKLF-like MARVEL transmembrane domain containing 7
22259	ENSMUSG00000002108	22259	98.8019	0.388052	0.103192	3.76047	0.000169595	0.0236817	1.62559	Nr1h3	nuclear receptor subfamily 1, group H, member 3
20347	ENSMUSG00000057969	20347	254.725	0.387429	0.101873	3.80305	0.000142924	0.0205888	1.68637	Sema3b	sema domain, immunoglobulin domain (Ig), short basic domain, secreted, (semaphorin) 3B
12837	ENSMUSG00000068196	12837	1001.57	0.385468	0.0870728	4.42696	9.56e-06	0.00230976	2.63643	Col8a1	collagen, type VIII, alpha 1
18019	ENSMUSG00000027544	18019	573.678	0.385358	0.0878017	4.38896	1.14e-05	0.00268378	2.57125	Nfatc2	nuclear factor of activated T cells, cytoplasmic, calcineurin dependent 2
245857	ENSMUSG00000034616	245857	1550.27	0.384925	0.0989569	3.88983	0.000100316	0.0157588	1.80248	Ssh3	slingshot protein phosphatase 3
238377	ENSMUSG00000047415	238377	743.378	0.38279	0.081802	4.67947	2.88e-06	0.000903661	3.04399	Gpr68	G protein-coupled receptor 68
56846	ENSMUSG00000027489	56846	1620.45	0.381183	0.0845325	4.50931	6.5e-06	0.00175151	2.75659	Necab3	N-terminal EF-hand calcium binding protein 3
246707	ENSMUSG00000024053	246707	285.522	0.37957	0.0982881	3.86181	0.000112551	0.0169735	1.77023	Emilin2	elastin microfibril interfacer 2
72630	ENSMUSG00000074793	72630	718.737	0.378315	0.0889931	4.25106	2.13e-05	0.00432337	2.36418	Hspa12b	heat shock protein 12B
330096	ENSMUSG00000050010	330096	137.02	0.375175	0.10212	3.67386	0.000238913	0.0314948	1.50176	Shisa3	shisa family member 3
53608	ENSMUSG00000028862	53608	235.3	0.374174	0.103301	3.62216	0.000292151	0.0364725	1.43804	Map3k6	mitogen-activated protein kinase kinase kinase 6
76527	ENSMUSG00000031750	76527	1241.88	0.370338	0.0956287	3.87267	0.00010765	0.0164985	1.78255	Il34	interleukin 34
18823	ENSMUSG00000031425	18823	2106.16	0.370084	0.0928328	3.98656	6.7e-05	0.0114885	1.93974	Plp1	proteolipid protein (myelin) 1
224024	ENSMUSG00000012017	224024	596.719	0.36833	0.0866277	4.25187	2.12e-05	0.00432337	2.36418	Scarf2	scavenger receptor class F, member 2
17390	ENSMUSG00000031740	17390	885.099	0.368228	0.0849533	4.33448	1.46e-05	0.00327881	2.48428	Mmp2	matrix metallopeptidase 2
170721	ENSMUSG00000021223	170721	491.577	0.364247	0.103878	3.50649	0.000454064	0.0483591	1.31552	Papln	papilin, proteoglycan-like sulfated glycoprotein
213233	ENSMUSG00000038213	213233	362.456	0.360717	0.101726	3.54597	0.000391169	0.0441553	1.35502	Tapbpl	TAP binding protein-like
231290	ENSMUSG00000029219	231290	726.566	0.359346	0.10032	3.58199	0.00034099	0.039679	1.40144	Slc10a4	solute carrier family 10 (sodium/bile acid cotransporter family), member 4
319197	ENSMUSG00000044317	319197	484.117	0.35738	0.0893706	3.99885	6.36e-05	0.0112137	1.95025	Gpr4	G protein-coupled receptor 4
22044	ENSMUSG00000005892	22044	600.27	0.356734	0.101877	3.50163	0.000462424	0.0489728	1.31004	Trh	thyrotropin releasing hormone
67968	ENSMUSG00000032346	67968	171.758	0.356674	0.100992	3.53169	0.000412907	0.0455187	1.34181	Ooep	oocyte expressed protein
14841	ENSMUSG00000050107	14841	156.223	0.355602	0.101269	3.51145	0.000445664	0.048007	1.3187	Haspin	histone H3 associated protein kinase
71355	ENSMUSG00000028197	71355	308.228	0.353289	0.0972487	3.63284	0.000280323	0.0352291	1.4531	Col24a1	collagen, type XXIV, alpha 1
11516	ENSMUSG00000024256	11516	1760.34	0.3525	0.0741972	4.75086	2.03e-06	0.000675971	3.17007	Adcyap1	adenylate cyclase activating polypeptide 1
241324	ENSMUSG00000035403	241324	1106.32	0.347804	0.0951407	3.65569	0.000256495	0.0328925	1.4829	Crb2	crumbs family member 2
16404	ENSMUSG00000025348	16404	825.755	0.347107	0.0853883	4.06504	4.8e-05	0.00878943	2.05604	Itga7	integrin alpha 7
23936	ENSMUSG00000022594	23936	5363.36	0.34514	0.0928633	3.71665	0.000201882	0.0277787	1.55629	Lynx1	Ly6/neurotoxin 1
71361	ENSMUSG00000020085	71361	677.233	0.340839	0.0935793	3.64225	0.000270265	0.0344241	1.46314	Aifm2	apoptosis-inducing factor, mitochondrion-associated 2
67666	ENSMUSG00000030606	67666	193.07	0.340625	0.0968972	3.51532	0.000439222	0.0475849	1.32253	Hapln3	hyaluronan and proteoglycan link protein 3
27029	ENSMUSG00000005043	27029	410.134	0.339645	0.0945234	3.59324	0.000326595	0.0388795	1.41028	Sgsh	N-sulfoglucosamine sulfohydrolase (sulfamidase)
26434	ENSMUSG00000027338	26434	595.367	0.338009	0.0963454	3.5083	0.000450981	0.0483037	1.31602	Prnd	prion like protein doppel
52668	ENSMUSG00000064215	52668	488.578	0.335945	0.0947131	3.54698	0.000389676	0.0441553	1.35502	Ifi27	interferon, alpha-inducible protein 27
12505	ENSMUSG00000005087	12505	1323.32	0.333741	0.0836673	3.98891	6.64e-05	0.0114796	1.94007	Cd44	CD44 antigen
17160	ENSMUSG00000029119	17160	1133.73	0.333628	0.0763398	4.3703	1.24e-05	0.00285242	2.54479	Man2b2	mannosidase 2, alpha B2
22187	ENSMUSG00000019505	22187	19769	0.33112	0.0752051	4.40289	1.07e-05	0.00254889	2.59365	Ubb	ubiquitin B
102278	ENSMUSG00000034796	102278	2768.41	0.33099	0.0841018	3.93559	8.3e-05	0.013845	1.85871	Cpne7	copine VII
13924	ENSMUSG00000097993	13924	26.5852	0.330233	0.0799146	4.13233	3.59e-05	0.00690771	2.16067	Ptprv	protein tyrosine phosphatase, receptor type, V
22634	ENSMUSG00000019817	22634	2232.67	0.328009	0.0906448	3.61862	0.000296181	0.0366631	1.43577	Plagl1	pleiomorphic adenoma gene-like 1
71687	ENSMUSG00000002032	71687	1432.83	0.324665	0.0705145	4.60423	4.14e-06	0.00118248	2.92721	Tmem25	transmembrane protein 25
100125263	ENSMUSG00000076498	100125263	541.032	0.323363	0.0899681	3.5942	0.000325389	0.0388795	1.41028	Trbc2	T cell receptor beta, constant 2
252974	ENSMUSG00000069581	252974	16.1181	0.319619	0.0792146	4.03485	5.46e-05	0.009809	2.00838	Tspear	thrombospondin type laminin G domain and EAR repeats
71960	ENSMUSG00000030739	71960	942.028	0.319323	0.0865975	3.68744	0.000226523	0.030285	1.51877	Myh14	myosin, heavy polypeptide 14
16668	ENSMUSG00000023043	16668	45.4765	0.309938	0.0846017	3.6635	0.000248792	0.0323446	1.4902	Krt18	keratin 18
213417	ENSMUSG00000042115	213417	2473.12	0.302092	0.0766103	3.94322	8.04e-05	0.0135312	1.86866	Klhdc8a	kelch domain containing 8A
11989	ENSMUSG00000031297	11989	1322.01	0.29853	0.076572	3.89869	9.67e-05	0.0155829	1.80735	Slc7a3	solute carrier family 7 (cationic amino acid transporter, y+ system), member 3
216795	ENSMUSG00000000126	216795	826.138	0.295578	0.0813183	3.63482	0.00027817	0.0351932	1.45354	Wnt9a	wingless-type MMTV integration site family, member 9A
100129	ENSMUSG00000042804	100129	5085.48	0.293853	0.0796633	3.68869	0.000225415	0.030285	1.51877	Gpr153	G protein-coupled receptor 153
22784	ENSMUSG00000029151	22784	2337.44	0.293305	0.072478	4.04681	5.19e-05	0.00941105	2.02636	Slc30a3	solute carrier family 30 (zinc transporter), member 3
14063	ENSMUSG00000021678	14063	14.9351	0.292677	0.0773607	3.78327	0.000154779	0.0217742	1.66206	F2rl1	coagulation factor II (thrombin) receptor-like 1
227659	ENSMUSG00000036067	227659	2382.36	0.291644	0.0739182	3.9455	7.96e-05	0.0135241	1.86889	Slc2a6	solute carrier family 2 (facilitated glucose transporter), member 6
234577	ENSMUSG00000034361	234577	5435.08	0.288191	0.0643272	4.48007	7.46e-06	0.00190084	2.72105	Cpne2	copine II
67997	ENSMUSG00000026404	67997	675.447	0.287404	0.080054	3.59013	0.000330515	0.0389409	1.40959	Ddx59	DEAD box helicase 59
23943	ENSMUSG00000025366	23943	1063.72	0.286776	0.0796748	3.59933	0.000319034	0.0385519	1.41395	Esyt1	extended synaptotagmin-like protein 1
75475	ENSMUSG00000022562	75475	1289.2	0.285137	0.0731014	3.90056	9.6e-05	0.0155829	1.80735	Oplah	5-oxoprolinase (ATP-hydrolysing)
227738	ENSMUSG00000026792	227738	3414.38	0.28448	0.0612468	4.64482	3.4e-06	0.00100256	2.99889	Lrsam1	leucine rich repeat and sterile alpha motif containing 1
18039	ENSMUSG00000022055	18039	17510.8	0.281815	0.0784526	3.59217	0.000327931	0.0388795	1.41028	Nefl	neurofilament, light polypeptide
170835	ENSMUSG00000034570	170835	1782.36	0.281221	0.0798485	3.52193	0.000428419	0.0466828	1.33084	Inpp5j	inositol polyphosphate 5-phosphatase J
84036	ENSMUSG00000002908	84036	3413.01	0.278924	0.077106	3.61741	0.000297568	0.0366631	1.43577	Kcnn1	potassium intermediate/small conductance calcium-activated channel, subfamily N, member 1
233552	ENSMUSG00000035314	233552	4574.45	0.276924	0.0605975	4.56989	4.88e-06	0.00135276	2.86878	Gdpd5	glycerophosphodiester phosphodiesterase domain containing 5
12891	ENSMUSG00000022212	12891	6612.77	0.273593	0.0718094	3.80999	0.000138971	0.0205011	1.68822	Cpne6	copine VI
17196	ENSMUSG00000041607	17196	7007.87	0.266127	0.0676967	3.93116	8.45e-05	0.0139788	1.85453	Mbp	myelin basic protein
108075	ENSMUSG00000040488	108075	4363.81	0.266084	0.0681377	3.90509	9.42e-05	0.0154395	1.81137	Ltbp4	latent transforming growth factor beta binding protein 4
72230	ENSMUSG00000074500	72230	1675.36	-0.278882	0.0716746	-3.89094	9.99e-05	0.0157588	1.80248	Zfp558	zinc finger protein 558
22758	ENSMUSG00000036721	22758	642.393	-0.299494	0.0774884	-3.86502	0.000111079	0.0168867	1.77246	Zscan12	zinc finger and SCAN domain containing 12
226419	ENSMUSG00000016526	226419	897.322	-0.328618	0.0775832	-4.23569	2.28e-05	0.00456932	2.34015	Dyrk3	dual-specificity tyrosine-(Y)-phosphorylation regulated kinase 3
320297	ENSMUSG00000097182	320297	543.543	-0.360345	0.0883686	-4.07775	4.55e-05	0.0084874	2.07123	A830009L08Rik	RIKEN cDNA A830009L08 gene
142687	ENSMUSG00000021898	142687	59.2622	-0.360933	0.101862	-3.54334	0.000395087	0.0442137	1.35444	Asb14	ankyrin repeat and SOCS box-containing 14
434438	ENSMUSG00000047220	434438	80.6815	-0.36986	0.102491	-3.60871	0.000307722	0.0375062	1.4259	Iho1	interactor of HORMAD1 1
66184	ENSMUSG00000063171	66184	1946.94	-0.370852	0.10383	-3.57172	0.00035464	0.0407642	1.38972	Rps4l	ribosomal protein S4-like
100040852	ENSMUSG00000096793	100040852	242.865	-0.376483	0.102037	-3.68969	0.000224529	0.030285	1.51877	Gm3002	alpha-takusan pseudogene
17703	ENSMUSG00000025469	17703	94.165	-0.422976	0.103846	-4.07312	4.64e-05	0.00857315	2.06686	Msx3	msh homeobox 3
547127	ENSMUSG00000096780	547127	12942.1	-0.444313	0.0789964	-5.62447	1.86e-08	1.1e-05	4.95861	Tmem181b-ps	transmembrane protein 181B, pseudogene
21648	ENSMUSG00000096255	21648	1019.33	-0.706717	0.083986	-8.41471	3.94e-17	1.06e-13	12.9747	Dynlt1b	dynein light chain Tctex-type 1B
83561	ENSMUSG00000025081	83561	285.184	-0.737786	0.0976001	-7.55928	4.05e-14	9.55e-11	10.02	Tdrd1	tudor domain containing 1
17219	ENSMUSG00000026355	17219	1733.18	-0.868452	0.0670659	-12.9492	2.37e-38	4.47e-34	33.3497	Mcm6	minichromosome maintenance complex component 6

## Sheet: 6 DEGs HIP
ENTREZID	ENSEMBL	Base mean	log2(FC)	StdErr	Wald-Stats	P-value	P-adj	(-log10(padj)	SYMBOL	GENENAME
19701	ENSMUSG00000070645	107.212	0.792787	0.072225	10.9766	4.95e-28	9.41e-24	23.0264	Ren1	renin 1 structural
114479	ENSMUSG00000000792	666.567	0.788845	0.0729855	10.8082	3.15e-27	2.99e-23	22.5243	Slc5a5	solute carrier family 5 (sodium iodide symporter), member 5
433520	ENSMUSG00000094786	429.701	0.598026	0.0803704	7.44087	1e-13	2.72e-10	9.56543	Gm14403	predicted gene 14403
93717	ENSMUSG00000102440	959.111	0.597053	0.0740734	8.06029	7.61e-16	2.89e-12	11.5391	Pcdhga9	protocadherin gamma subfamily A, 9
17984	ENSMUSG00000033585	28280.7	0.568382	0.070938	8.01238	1.13e-15	3.56e-12	11.4486	Ndn	necdin, MAGE family member
93710	ENSMUSG00000103332	1291.98	0.542953	0.0739348	7.34366	2.08e-13	4.94e-10	9.30627	Pcdhga2	protocadherin gamma subfamily A, 2
15162	ENSMUSG00000003283	264.53	0.519636	0.0802841	6.47246	9.64e-11	1.31e-07	6.88273	Hck	hemopoietic cell kinase
100041677	ENSMUSG00000078495	729.113	0.497796	0.0763381	6.52094	6.99e-11	1.02e-07	6.9914	Zfp984	zinc finger protein 984
100504601	NA	399.952	0.489775	0.0792987	6.17633	6.56e-10	6.93e-07	6.15927	Gm16702	predicted gene, 16702
12654	ENSMUSG00000064246	168.102	0.487237	0.0785695	6.20135	5.6e-10	6.26e-07	6.20343	Chil1	chitinase-like 1
26918	ENSMUSG00000030866	92.3246	0.484714	0.0720729	6.72532	1.75e-11	3.03e-08	7.51856	Ern2	endoplasmic reticulum (ER) to nucleus signalling 2
14187	ENSMUSG00000029762	121.331	0.461927	0.0780034	5.92189	3.18e-09	3.18e-06	5.49757	Akr1b8	aldo-keto reductase family 1, member B8
240913	ENSMUSG00000006403	526.225	0.461386	0.0787331	5.86013	4.63e-09	4.19e-06	5.37779	Adamts4	a disintegrin-like and metallopeptidase (reprolysin type) with thrombospondin type 1 motif, 4
11688	ENSMUSG00000020891	241.416	0.460509	0.0806769	5.70806	1.14e-08	9.44e-06	5.02503	Alox8	arachidonate 8-lipoxygenase
232943	ENSMUSG00000040714	96.3305	0.457978	0.0735005	6.23095	4.64e-10	5.51e-07	6.25885	Klc3	kinesin light chain 3
328789	ENSMUSG00000062252	450.605	0.438846	0.0798137	5.49838	3.83e-08	3.04e-05	4.51713	Lhfpl5	lipoma HMGIC fusion partner-like 5
93873	ENSMUSG00000051599	332.472	0.429335	0.0805774	5.32823	9.92e-08	7.25e-05	4.13966	Pcdhb2	protocadherin beta 2
64580	ENSMUSG00000027971	1191.23	0.428728	0.0727677	5.89174	3.82e-09	3.63e-06	5.44009	Ndst4	N-deacetylase/N-sulfotransferase (heparin glucosaminyl) 4
72585	ENSMUSG00000026344	1017.28	0.408954	0.0799186	5.11713	3.1e-07	0.000173446	3.76084	Lypd1	Ly6/Plaur domain containing 1
21745	ENSMUSG00000006281	578.085	0.402297	0.0763912	5.26627	1.39e-07	9.8e-05	4.00877	Tep1	telomerase associated protein 1
231290	ENSMUSG00000029219	635.648	0.401047	0.0773983	5.1816	2.2e-07	0.000139403	3.85573	Slc10a4	solute carrier family 10 (sodium/bile acid cotransporter family), member 4
80860	ENSMUSG00000017747	681.425	0.399694	0.0696482	5.73876	9.54e-09	8.24e-06	5.08407	Ghdc	GH3 domain containing
544848	ENSMUSG00000093908	141.698	0.396462	0.0771246	5.14054	2.74e-07	0.000163527	3.78641	Gm5784	predicted gene 5784
106512	ENSMUSG00000034786	212.236	0.395334	0.0806593	4.90128	9.52e-07	0.000420942	3.37578	Gpsm3	G-protein signalling modulator 3 (AGS3-like, C. elegans)
259277	ENSMUSG00000064023	700.102	0.391375	0.0765852	5.11033	3.22e-07	0.000174676	3.75777	Klk8	kallikrein related-peptidase 8
14367	ENSMUSG00000045005	156.825	0.389727	0.0790514	4.93005	8.22e-07	0.000400719	3.39716	Fzd5	frizzled class receptor 5
63913	ENSMUSG00000026483	460.864	0.386915	0.0805504	4.80339	1.56e-06	0.000630988	3.19998	Niban1	niban apoptosis regulator 1
80879	ENSMUSG00000025161	184.032	0.380578	0.0806728	4.71755	2.39e-06	0.000907539	3.04213	Slc16a3	solute carrier family 16 (monocarboxylic acid transporters), member 3
63993	ENSMUSG00000023945	216.803	0.380528	0.0792145	4.80376	1.56e-06	0.000630988	3.19998	Slc5a7	solute carrier family 5 (choline transporter), member 7
18753	ENSMUSG00000021948	2963.49	0.374927	0.0521518	7.18915	6.52e-13	1.24e-09	8.90658	Prkcd	protein kinase C, delta
11989	ENSMUSG00000031297	2043.67	0.373105	0.0760447	4.90639	9.28e-07	0.000420942	3.37578	Slc7a3	solute carrier family 7 (cationic amino acid transporter, y+ system), member 3
18387	ENSMUSG00000025905	207.5	0.368891	0.0806703	4.57282	4.81e-06	0.00169401	2.77109	Oprk1	opioid receptor, kappa 1
52668	ENSMUSG00000064215	718.826	0.366281	0.0770847	4.75166	2.02e-06	0.000798849	3.09754	Ifi27	interferon, alpha-inducible protein 27
100039239	ENSMUSG00000097789	399.539	0.364174	0.0797495	4.56648	4.96e-06	0.00171431	2.76591	Gm2115	predicted gene 2115
170788	ENSMUSG00000063681	194.298	0.3589	0.080182	4.47607	7.6e-06	0.00240886	2.61819	Crb1	crumbs family member 1, photoreceptor morphogenesis associated
22445	ENSMUSG00000057836	106.354	0.358198	0.0558333	6.41549	1.4e-10	1.78e-07	6.74958	Xlr3a	X-linked lymphocyte-regulated 3A
28105	ENSMUSG00000033949	1416.18	0.356161	0.0695281	5.12255	3.01e-07	0.000173446	3.76084	Trim36	tripartite motif-containing 36
71086	ENSMUSG00000112627	287.926	0.355363	0.0792615	4.48343	7.35e-06	0.00236928	2.62538	4933412E12Rik	RIKEN cDNA 4933412E12 gene
77920	ENSMUSG00000086363	857.577	0.354446	0.0689632	5.13964	2.75e-07	0.000163527	3.78641	A330102I10Rik	RIKEN cDNA A330102I10 gene
384071	ENSMUSG00000040740	240.42	0.350173	0.0803121	4.36015	1.3e-05	0.00380122	2.42008	Slc25a34	solute carrier family 25, member 34
11891	ENSMUSG00000032202	523.084	0.347286	0.0791947	4.38521	1.16e-05	0.00349637	2.45638	Rab27a	RAB27A, member RAS oncogene family
22353	ENSMUSG00000019772	307.195	0.345428	0.0797672	4.33045	1.49e-05	0.00428371	2.36818	Vip	vasoactive intestinal polypeptide
67389	ENSMUSG00000023571	965.797	0.343346	0.0694903	4.94091	7.78e-07	0.000388991	3.41006	C1qtnf12	C1q and tumor necrosis factor related 12
14538	ENSMUSG00000021360	1335.2	0.343338	0.0654997	5.24183	1.59e-07	0.000107945	3.9668	Gcnt2	glucosaminyl (N-acetyl) transferase 2, I-branching enzyme
73713	ENSMUSG00000043639	497.756	0.339628	0.0739465	4.5929	4.37e-06	0.00156791	2.80468	Rbm20	RNA binding motif protein 20
84036	ENSMUSG00000002908	1932.92	0.337363	0.0648089	5.20551	1.93e-07	0.000126818	3.89682	Kcnn1	potassium intermediate/small conductance calcium-activated channel, subfamily N, member 1
22754	ENSMUSG00000031374	628.55	0.336623	0.0750855	4.48319	7.35e-06	0.00236928	2.62538	Zfp92	zinc finger protein 92
71889	ENSMUSG00000010080	409.868	0.336491	0.07879	4.27074	1.95e-05	0.00514403	2.2887	Epn3	epsin 3
19228	ENSMUSG00000032492	769.378	0.334818	0.0687937	4.86698	1.13e-06	0.000489585	3.31017	Pth1r	parathyroid hormone 1 receptor
22784	ENSMUSG00000029151	1452.76	0.332032	0.0786166	4.22344	2.41e-05	0.00609857	2.21477	Slc30a3	solute carrier family 30 (zinc transporter), member 3
319903	ENSMUSG00000115529	109.828	0.329856	0.067173	4.91053	9.08e-07	0.000420942	3.37578	9630013A20Rik	RIKEN cDNA 9630013A20 gene
16854	ENSMUSG00000050335	223.021	0.327112	0.0796703	4.10582	4.03e-05	0.00919875	2.03627	Lgals3	lectin, galactose binding, soluble 3
56485	ENSMUSG00000028976	183.652	0.326837	0.0804385	4.06318	4.84e-05	0.0106436	1.97291	Slc2a5	solute carrier family 2 (facilitated glucose transporter), member 5
71960	ENSMUSG00000030739	1615.84	0.323287	0.0779499	4.14737	3.36e-05	0.00789315	2.10275	Myh14	myosin, heavy polypeptide 14
320981	ENSMUSG00000038173	155.212	0.321468	0.0690273	4.65711	3.21e-06	0.00119529	2.92253	Enpp6	ectonucleotide pyrophosphatase/phosphodiesterase 6
101744	ENSMUSG00000037469	62.5287	0.318975	0.0650252	4.90541	9.32e-07	0.000420942	3.37578	Acp7	acid phosphatase 7, tartrate resistant
66968	ENSMUSG00000011305	224.931	0.317105	0.0806672	3.93102	8.46e-05	0.0157644	1.80232	Plin5	perilipin 5
93879	ENSMUSG00000045876	354.857	0.317091	0.080312	3.94824	7.87e-05	0.0149662	1.82489	Pcdhb8	protocadherin beta 8
211535	ENSMUSG00000040189	584.356	0.316864	0.0788879	4.01663	5.9e-05	0.0121985	1.91369	Odad1	outer dynein arm docking complex subunit 1
240697	ENSMUSG00000046101	199.799	0.316053	0.0789696	4.00221	6.28e-05	0.0128271	1.89187	Mcmdc2	minichromosome maintenance domain containing 2
209268	ENSMUSG00000031111	1194.26	0.312528	0.0745739	4.19084	2.78e-05	0.00677339	2.16919	Igsf1	immunoglobulin superfamily, member 1
67434	ENSMUSG00000022237	451.66	0.311572	0.0780028	3.99437	6.49e-05	0.0131183	1.88212	Ankrd33b	ankyrin repeat domain 33B
56742	ENSMUSG00000068744	584.947	0.311251	0.0743277	4.18755	2.82e-05	0.0067855	2.16842	Psrc1	proline/serine-rich coiled-coil 1
233046	ENSMUSG00000030589	385.852	0.311088	0.0804358	3.86753	0.000109943	0.0184957	1.73293	Rasgrp4	RAS guanyl releasing protein 4
59010	ENSMUSG00000005803	155.609	0.310717	0.0802958	3.86966	0.000108989	0.0184957	1.73293	Sqor	sulfide quinone oxidoreductase
19201	ENSMUSG00000025429	494.757	0.309933	0.0787384	3.93623	8.28e-05	0.0155789	1.80746	Pstpip2	proline-serine-threonine phosphatase-interacting protein 2
71774	ENSMUSG00000018387	402.306	0.309716	0.0806186	3.84174	0.000122165	0.0198493	1.70226	Shroom1	shroom family member 1
27276	ENSMUSG00000030701	2361.33	0.309219	0.0651326	4.74754	2.06e-06	0.000798849	3.09754	Plekhb1	pleckstrin homology domain containing, family B (evectins) member 1
93708	ENSMUSG00000102543	1110.34	0.307778	0.0728166	4.22676	2.37e-05	0.00609043	2.21535	Pcdhgc5	protocadherin gamma subfamily C, 5
330627	ENSMUSG00000031026	676.903	0.304791	0.0806857	3.77751	0.000158405	0.0231637	1.63519	Trim66	tripartite motif-containing 66
12555	ENSMUSG00000031962	360.243	0.302796	0.0793716	3.81491	0.000136231	0.0210548	1.67665	Cdh15	cadherin 15
74407	ENSMUSG00000006784	186.673	0.302758	0.0761136	3.97771	6.96e-05	0.0136522	1.8648	Odad4	outer dynein arm complex subunit 4
74199	ENSMUSG00000024076	953.473	0.302757	0.0760483	3.98111	6.86e-05	0.0136522	1.8648	Vit	vitrin
93702	ENSMUSG00000103749	589.519	0.301282	0.0769006	3.91781	8.94e-05	0.0163334	1.78692	Pcdhgb5	protocadherin gamma subfamily B, 5
12799	ENSMUSG00000006782	3546	0.300179	0.073147	4.10377	4.06e-05	0.00919875	2.03627	Cnp	2',3'-cyclic nucleotide 3' phosphodiesterase
56739	ENSMUSG00000002324	315.739	0.298731	0.0799599	3.73601	0.00018696	0.0259424	1.58599	Rec8	REC8 meiotic recombination protein
107527	ENSMUSG00000070942	77.2305	0.298068	0.0710222	4.19682	2.71e-05	0.00668276	2.17504	Il1rl2	interleukin 1 receptor-like 2
19711	ENSMUSG00000033061	2397.3	0.296215	0.0745195	3.975	7.04e-05	0.0136522	1.8648	Resp18	regulated endocrine-specific protein 18
207911	ENSMUSG00000050164	527.558	0.295733	0.071393	4.14233	3.44e-05	0.00797014	2.09853	Mchr1	melanin-concentrating hormone receptor 1
18557	ENSMUSG00000026437	741.088	0.293286	0.0772375	3.7972	0.00014634	0.0220787	1.65603	Cdk18	cyclin-dependent kinase 18
27428	ENSMUSG00000029381	713.493	0.291095	0.0790645	3.68174	0.000231644	0.0301613	1.52055	Shroom3	shroom family member 3
20852	ENSMUSG00000002147	728.413	0.288695	0.079806	3.61746	0.000297508	0.0379573	1.42071	Stat6	signal transducer and activator of transcription 6
263406	ENSMUSG00000052609	480.677	0.288318	0.0782874	3.68282	0.000230668	0.0301613	1.52055	Plekhg3	pleckstrin homology domain containing, family G (with RhoGef domain) member 3
12509	ENSMUSG00000032679	236.251	0.288132	0.0770455	3.73977	0.000184191	0.0257462	1.58929	Cd59a	CD59a antigen
67331	ENSMUSG00000003341	58.6706	0.287422	0.0684808	4.19712	2.7e-05	0.00668276	2.17504	Atp8b3	ATPase, class I, type 8B, member 3
74318	ENSMUSG00000059325	4038.57	0.286986	0.0645276	4.4475	8.69e-06	0.00270737	2.56745	Hopx	HOP homeobox
216974	ENSMUSG00000044122	194.921	0.286158	0.0792898	3.60902	0.000307356	0.0384397	1.41522	Proca1	protein interacting with cyclin A1
211482	ENSMUSG00000023931	125.148	0.285291	0.074143	3.84785	0.00011916	0.0195278	1.70935	Efhb	EF hand domain family, member B
50722	ENSMUSG00000030792	684.861	0.284583	0.0768469	3.70325	0.000212856	0.0286979	1.54215	Dkkl1	dickkopf-like 1
57278	ENSMUSG00000002980	688.068	0.283875	0.0803347	3.53365	0.000409859	0.0483939	1.31521	Bcam	basal cell adhesion molecule
14814	ENSMUSG00000002771	4309.91	0.283473	0.0516617	5.48711	4.09e-08	3.11e-05	4.50724	Grin2d	glutamate receptor, ionotropic, NMDA2D (epsilon 4)
23936	ENSMUSG00000022594	6802.97	0.282892	0.074307	3.80707	0.000140621	0.0214133	1.66932	Lynx1	Ly6/neurotoxin 1
233806	ENSMUSG00000030917	1566.56	0.2823	0.0729056	3.87213	0.000107888	0.018477	1.73337	Tmem159	transmembrane protein 159
58869	ENSMUSG00000027674	5859.41	0.280323	0.0673645	4.16128	3.16e-05	0.00752011	2.12378	Pex5l	peroxisomal biogenesis factor 5-like
280621	ENSMUSG00000046750	180.617	0.279135	0.0789749	3.53447	0.000408588	0.0483939	1.31521	Selenov	selenoprotein V
80876	ENSMUSG00000060591	1932.79	0.277248	0.0706468	3.92442	8.69e-05	0.0160459	1.79464	Ifitm2	interferon induced transmembrane protein 2
110058	ENSMUSG00000058420	1153.57	0.275421	0.0749213	3.67614	0.000236787	0.0306212	1.51398	Syt17	synaptotagmin XVII
76238	ENSMUSG00000035637	828.579	0.275072	0.0738819	3.72313	0.000196771	0.0271059	1.56694	Grhpr	glyoxylate reductase/hydroxypyruvate reductase
56219	ENSMUSG00000028838	633.343	0.274762	0.0779307	3.52572	0.000422334	0.049559	1.30488	Extl1	exostosin-like glycosyltransferase 1
227580	ENSMUSG00000049630	1840.9	0.273935	0.0676752	4.04778	5.17e-05	0.0110678	1.95594	C1ql3	C1q-like 3
12829	ENSMUSG00000067158	230.777	0.273058	0.0720046	3.79223	0.000149301	0.0223481	1.65076	Col4a4	collagen, type IV, alpha 4
71361	ENSMUSG00000020085	573.376	0.270643	0.0728371	3.71573	0.000202622	0.0277111	1.55735	Aifm2	apoptosis-inducing factor, mitochondrion-associated 2
215789	ENSMUSG00000062866	2299.7	0.268682	0.0594289	4.52106	6.15e-06	0.00205209	2.6878	Phactr2	phosphatase and actin regulator 2
20203	ENSMUSG00000033208	922.813	0.264519	0.0732255	3.61239	0.000303384	0.0382606	1.41725	S100b	S100 protein, beta polypeptide, neural
107895	ENSMUSG00000036155	2225.6	0.264139	0.0664326	3.97605	7.01e-05	0.0136522	1.8648	Mgat5	mannoside acetylglucosaminyltransferase 5
12409	ENSMUSG00000025150	62.0766	-0.27013	0.0694402	-3.89012	0.000100197	0.0178013	1.74955	Cbr2	carbonyl reductase 2
237246	ENSMUSG00000081137	368.636	-0.29866	0.0781247	-3.82286	0.000131912	0.0207745	1.68247	BC022960	cDNA sequence BC022960
71988	ENSMUSG00000022034	287.06	-0.302381	0.0783689	-3.85843	0.000114117	0.018864	1.72437	Esco2	establishment of sister chromatid cohesion N-acetyltransferase 2
13616	ENSMUSG00000027524	306.662	-0.302604	0.0806719	-3.75105	0.000176099	0.0250523	1.60115	Edn3	endothelin 3
16440	ENSMUSG00000042644	323.087	-0.303255	0.0793392	-3.82227	0.000132231	0.0207745	1.68247	Itpr3	inositol 1,4,5-triphosphate receptor 3
17318	ENSMUSG00000035299	749.738	-0.305749	0.0799678	-3.82341	0.000131621	0.0207745	1.68247	Mid1	midline 1
269132	ENSMUSG00000032649	1003.26	-0.313255	0.0712942	-4.39384	1.11e-05	0.0034146	2.46666	Colgalt2	collagen beta(1-O)galactosyltransferase 2
70445	ENSMUSG00000056481	713.995	-0.362219	0.0714	-5.0731	3.91e-07	0.000206673	3.68472	Cd248	CD248 antigen, endosialin
15564	ENSMUSG00000050534	333.026	-0.400084	0.0804071	-4.97574	6.5e-07	0.00033396	3.47631	Htr5b	5-hydroxytryptamine (serotonin) receptor 5B
13924	ENSMUSG00000097993	67.0366	-0.469373	0.0716201	-6.55365	5.61e-11	8.89e-08	7.0511	Ptprv	protein tyrosine phosphatase, receptor type, V
21648	ENSMUSG00000096255	742.277	-0.509903	0.0700614	-7.27794	3.39e-13	7.16e-10	9.14509	Dynlt1b	dynein light chain Tctex-type 1B
547127	ENSMUSG00000096780	14978.7	-0.548963	0.0645214	-8.50823	1.77e-17	8.39e-14	13.0762	Tmem181b-ps	transmembrane protein 181B, pseudogene
17219	ENSMUSG00000026355	1965.87	-0.595334	0.0559725	-10.6362	2.02e-26	1.28e-22	21.8928	Mcm6	minichromosome maintenance complex component 6

## Sheet: 7 Overlapp. SFARI
Overlapping CTX-HIP	SFARI dataset gene symbols	SFARI-CTX	SFARI-HIP	SFARI-CTX∩HIP
Adamts4	ABAT	Slc7a3	Slc7a3	Slc7a3
Aifm2	ABCA10	Mcm6	Mcm6	Mcm6
Alox8	ABCA13	Sgsh	Syt17
Atp8b3	ABCA2	Asb14
Bcam	ABCA7
C1qtnf12	ABCE1
Cdk18	ABL2
Chil1	ACAP2
Dynlt1b	ACE
Epn3	ACHE
Ern2	ACTB
Ghdc	ACTL6B
Gm14403	ACTN4
Gm16702	ACY1
Gm5784	ADA
Gpsm3	ADCY1
Grin2d	ADCY3
Hck	ADCY5
Ifi27	ADGRB1
Ifitm2	ADGRL1
Kcnn1	ADK
Klc3	ADNP
Lynx1	ADORA3
Mcm6	ADSL
Myh14	ADSS2
Ndn	AFF2
Pcdhga9	AGAP1
Plekhb1	AGAP2
Plin5	AGAP5
Prkcd	AGBL4
Pstpip2	AGMO
Ptprv	AGO1
Ren1	AGO2
Slc10a4	AGO3
Slc16a3	AGO4
Slc2a5	AGTR2
Slc30a3	AHDC1
Slc5a5	AHI1
Slc7a3	AHNAK
Stat6	AKAP9
Tep1	ALDH1A3
Tmem181b-ps	ALDH1L1
Trim66	ALDH5A1
Zfp984	ALG6
	AMPD1
	AMT
	ANK2
	ANK3
	ANKRD11
	ANKRD17
	ANKS1B
	ANP32A
	ANXA1
	AP1S2
	AP2M1
	AP2S1
	APBA2
	APBB1
	APH1A
	ADORA2A
	ADRB2
	AR
	ARF3
	ARHGAP11B
	ARHGAP32
	ARHGAP5
	ARHGEF10
	ARHGEF2
	ARHGEF9
	ARID1A
	ARID1B
	ARID2
	ARNT2
	ARX
	ASAP2
	ASB11
	ASB14
	ASH1L
	ASMT
	ASPM
	ASTN2
	ASXL3
	ATP10A
	ATP1A1
	ATP1A3
	ATP2B1
	ATP2B2
	ATP6V0A2
	ATRX
	ATXN2
	AUTS2
	ATP9A
	AVPR1A
	AZGP1
	BACE1
	BAIAP2L1
	BAZ2B
	BBS4
	BCAS1
	BCKDK
	BCL11A
	BCL11B
	BCORL1
	BICRA
	BIRC6
	BRAF
	BRCA2
	BRD4
	BRINP3
	BRSK2
	BRWD3
	BSN
	BST1
	BTAF1
	BTRC
	C12orf57
	C15orf62
	C4B
	ASB9
	AVPR1B
	CA6
	CACNA1A
	CACNA1B
	CACNA1C
	BICDL1
	CACNA1D
	CACNA1E
	CACNA1F
	CACNA1G
	CACNA1H
	CACNA1I
	CACNA2D1
	CACNA2D3
	CACNB1
	CACNB2
	CACNG2
	CADM1
	CADM2
	CADPS
	CADPS2
	CAMK2A
	CAMK2B
	CAMK2D
	CAMK4
	CAMTA2
	CAPN12
	CAPRIN1
	CARD11
	CASK
	CASKIN1
	CASZ1
	CAT
	CBX1
	CC2D1A
	CCDC88C
	CCDC91
	CCIN
	CCNG1
	CCNK
	CCSER1
	CCT4
	CD276
	CD38
	CDC42BPB
	CDH10
	CDH11
	CDH13
	CDH2
	CDH22
	CDH8
	CDH9
	CDK13
	CDK16
	CDK19
	CDK5RAP2
	CDK8
	CDKL5
	CDON
	CECR2
	CELF2
	CELF4
	CELF6
	CEP135
	CEP290
	CEP41
	CERT1
	CGNL1
	CHAMP1
	CHD1
	CHD2
	CHD3
	CHD4
	CHD7
	CHD8
	CD99L2
	CHD9
	CHKB
	CHM
	CHMP1A
	CHRM3
	CHRNA7
	CHRNB3
	CHST2
	CIB2
	CIC
	CLASP1
	CLCN4
	CLIP2
	CLN8
	CLTC
	CLTCL1
	CMIP
	CMPK2
	CNGB3
	CNKSR2
	CNOT1
	CNOT3
	CNR1
	CNTN3
	CNTN4
	CNTN5
	CNTN6
	CNTNAP2
	CNTNAP3
	CNTNAP4
	CNTNAP5
	COL12A1
	COL28A1
	CORO1A
	CPEB4
	CPSF7
	CPT2
	CPZ
	CREBBP
	CRMP1
	CSDE1
	CSMD1
	CSMD2
	CSMD3
	CSNK1E
	CSNK1G1
	CSNK2A1
	CSNK2B
	CTCF
	CTNNA2
	CTNNA3
	CTNNB1
	CTNND1
	CTNND2
	CTR9
	CTTNBP2
	CUL2
	CUL3
	CUL4B
	CUL7
	CUX1
	CUX2
	CX3CR1
	CYFIP1
	CYFIP2
	CYLC2
	CYP27A1
	DAGLA
	DAPP1
	DCC
	DDC
	DDHD2
	DDX23
	DDX3X
	CYP11B1
	DDX53
	DEAF1
	DENR
	DEPDC5
	DGKI
	DHCR7
	DHX30
	DHX9
	DIP2A
	DIP2C
	DIPK2A
	DISC1
	DIXDC1
	DLG1
	DLG2
	DLG4
	DLGAP1
	DLGAP2
	DLGAP3
	DLL1
	DLX2
	DLX3
	DLX6
	DMD
	DMPK
	DMWD
	DMXL2
	DNAH10
	DNAH17
	DNAH3
	DNER
	DNM1
	DNMT3A
	DOCK1
	DOCK4
	DOCK8
	DOLK
	DPP10
	DPP3
	DPP4
	DPP6
	DPYD
	DPYSL2
	DPYSL3
	DRD2
	DRD3
	DSCAM
	DST
	DUSP15
	DVL3
	DYDC1
	DYDC2
	DYNC1H1
	DYRK1A
	EBF3
	ECPAS
	EEF1A2
	EFR3A
	EGR3
	EHMT1
	EIF3F
	EIF3G
	EIF4E
	EIF4G1
	EIF5A
	ELAVL2
	ELAVL3
	ELOVL2
	ELP2
	ELP4
	EMSY
	EN2
	DRD1
	ENOX2
	ENPP1
	EP300
	EP400
	EPC2
	EPHA1
	EPHB1
	EPHB2
	EPPK1
	ERBIN
	ERG
	ERMN
	ESR2
	ESRRB
	ETFB
	EXOC3
	EXOC5
	EXOC6
	EXOC6B
	EXT1
	FABP4
	FABP5
	FAM47A
	FAM98C
	FAN1
	FAT1
	FBN1
	FBRSL1
	FBXL13
	FBXO11
	FBXO33
	FBXO40
	FCRL6
	FEZF2
	FGA
	FGF13
	FGF14
	FGFR1
	FHIT
	FLNA
	FMR1
	FOXG1
	FOXP1
	FOXP2
	FRG1
	FRK
	FRMD5
	FRMPD4
	FRRS1L
	FRYL
	FXN
	G3BP2
	GABBR2
	GABRA3
	GABRA4
	GABRB2
	GABRB3
	GABRG2
	GABRG3
	GALNT10
	GALNT13
	GALNT14
	GALNT2
	GALNT8
	GATM
	GBE1
	GDA
	GFAP
	GGNBP2
	GIGYF1
	GIGYF2
	GLI3
	GLIS1
	GLO1
	GLRA2
	GNAI1
	GNAS
	GNB1L
	GNB2
	GPC4
	GPC5
	GPC6
	GPD2
	GPHN
	GPR37
	GPR85
	GPX1
	GRB10
	GRIA1
	GRIA2
	GRIA3
	GRID1
	GRID2
	GRID2IP
	GRIK2
	GRIK3
	GRIK4
	GRIK5
	GRIN1
	GRIN2A
	GRIN2B
	GAS2
	GRIP1
	GRK4
	GRM5
	GRM7
	GTF2I
	GUCY1A2
	H1-4
	H2BC11
	H3-3B
	H4C11
	H4C3
	H4C5
	HACE1
	HCFC1
	HCN1
	HDAC4
	HDAC8
	HDLBP
	HECTD1
	HECTD4
	HECW2
	HEPACAM
	HERC1
	HERC2
	HIVEP2
	HIVEP3
	HLA-DPB1
	HNRNPD
	HNRNPF
	HNRNPH2
	HNRNPK
	HNRNPR
	HNRNPU
	HNRNPUL2
	HOMER1
	HOXA1
	HRAS
	HS3ST5
	HSD11B1
	HTR1B
	HTR3A
	HTR3C
	HUWE1
	HYDIN
	ICA1
	IGF1
	IKZF1
	IL1R2
	IL1RAPL1
	IL1RAPL2
	ILF2
	IMMP2L
	INPP1
	INTS1
	INTS6
	IQGAP3
	IQSEC2
	IRF2BPL
	IRX5
	ITGA8
	ITGB3
	ITPR1
	ITSN1
	JARID2
	JMJD1C
	KANK1
	KANSL1
	KAT2B
	KAT6A
	KAT6B
	KATNAL1
	KATNAL2
	GSTM1
	HLA-A
	HLA-B
	HLA-DRB1
	HLA-G
	HMGN1
	HTR2C
	KCNA2
	KCNA3
	KCNB1
	KCNC1
	KCNC2
	KCND2
	KCND3
	KCNH1
	KCNH5
	KCNJ10
	KCNJ15
	KCNK7
	KCNMA1
	KCNN2
	KCNQ2
	KCNQ3
	KCNS3
	KCTD13
	KDM1B
	KDM2A
	KDM2B
	KDM3A
	KDM3B
	KDM4B
	KDM4C
	KDM5A
	KDM5B
	KDM5C
	KDM6A
	KCNH7
	KDM6B
	KHDRBS2
	KIAA0232
	KIAA1586
	KIF13B
	KIF14
	KIF1A
	KIF5C
	KIRREL3
	KLF16
	KLF7
	KLHL20
	KMT2A
	KMT2B
	KMT2C
	KIZ
	KMT2E
	KMT5B
	KNG1
	KPTN
	KRR1
	KRT26
	LAMA1
	LAMB1
	LARP1
	LAS1L
	LDB1
	LDLR
	LEMD3
	LEO1
	LEP
	LHX2
	LILRB2
	LIN7B
	LMTK3
	LMX1B
	LNPK
	LRBA
	LRFN2
	LRFN5
	LRP1
	LRP2
	LRRC1
	LRRC4
	LRRC4C
	LZTR1
	LZTS2
	MACF1
	MACROD2
	MAGEC3
	MAGEL2
	MAOA
	MAOB
	MAP1A
	MAP1B
	MAP4K1
	MAP4K4
	MAPK3
	MAPK8IP1
	MAPT
	MARK1
	MARK2
	MAST3
	MBD1
	MBD3
	MBD4
	MBD5
	MBD6
	MBOAT7
	MCM4
	MCM6
	MCPH1
	MDGA2
	MECP2
	MAPT-AS1
	MAST1
	MED12L
	MED13
	MED13L
	MED23
	MEF2C
	MEGF10
	MEGF11
	MEIS2
	MEMO1
	MET
	METTL26
	MFRP
	MIB1
	MINK1
	MIR137
	MKX
	MLANA
	MNT
	MRTFB
	MSANTD2
	MSL2
	MSL3
	MSR1
	MSNP1AS
	METTL14
	MSRA
	MSX2
	MTF1
	MTHFR
	MTOR
	MTSS2
	MUC12
	MUC4
	MYCBP2
	MYH10
	MYH4
	MYH9
	MYLK
	MYO16
	MYO1E
	MYO5A
	MYO5C
	MYO7A
	MYO9B
	MYOCD
	MYT1L
	NAA10
	NAA15
	NAALADL2
	NACC1
	NASP
	NAV2
	NAV3
	NBEA
	NCAPH2
	NCKAP1
	NCKAP5
	NCOA1
	NCOR1
	NDUFA5
	NEDD4
	NEGR1
	NEO1
	NEXMIF
	NF1
	NFE2L3
	NFIA
	NFIB
	NFIX
	NINL
	NIPA1
	NIPA2
	NIPBL
	NKX2-2
	NLGN1
	NLGN2
	NLGN3
	NLGN4X
	NLGN4Y
	NOTCH1
	NOVA2
	NPAS2
	NPFFR2
	NPTN
	NR1D1
	NR2F1
	NR3C2
	NR4A2
	NRCAM
	NRP2
	NRXN1
	NRXN2
	NRXN3
	NSD1
	NSD2
	NSMCE3
	NTNG1
	NTNG2
	NTRK1
	NTRK2
	NTRK3
	NUAK1
	NUDCD2
	NUP133
	NUP155
	NXF1
	NXPH1
	OCRL
	OFD1
	OPHN1
	OR1C1
	OR2T10
	OR52M1
	OTUD7A
	OTX1
	OXT
	OXTR
	P2RX5
	P4HA2
	PABPC1
	PACS1
	PACS2
	PAFAH1B2
	PAH
	PAK1
	PAK2
	PAPOLG
	PARD3B
	PATJ
	PAX5
	PAX6
	PBX1
	PC
	PCCA
	PCCB
	PCDH10
	PCDH11X
	OR2M4
	PCDH15
	PCDH19
	PCDH9
	PCDHA1
	PCDHA10
	PCDHA11
	PCDHA12
	PCDHA13
	PCDHA2
	PCDHA3
	PCDHA4
	PCDHA5
	PCDHA6
	PCDHA7
	PCDHA8
	PCDHA9
	PCDHAC1
	PCDHAC2
	PCLO
	PCM1
	PDCD1
	PDE1C
	PDE3B
	PDHA1
	PDK2
	PDZD8
	PEBP4
	PER1
	PER2
	PEX7
	PHB1
	PHF12
	PHF14
	PHF2
	PHF21A
	PHF3
	PHF7
	PHF8
	PHIP
	PHLPP1
	PHRF1
	PIK3CA
	PIK3CG
	PIK3R2
	PITX1
	PJA1
	PKD1
	PLAA
	PLAUR
	PLCB1
	PLCD4
	PLEKHA8
	PLN
	PLPPR4
	PLXNA3
	PLXNA4
	PLXNB1
	PNPLA7
	POGZ
	POLA2
	POLR2A
	POLR3A
	POMGNT1
	POMT1
	POT1
	POU3F3
	PPFIA1
	PPFIA3
	PPM1D
	PPP1R1B
	PPP1R9B
	PPP2CA
	PPP2R1B
	PPP2R5C
	PPP2R5D
	PPP3CA
	PPP5C
	PREX1
	PRICKLE1
	PRICKLE2
	PRKAR1B
	PRKCA
	PRKCB
	PRKD1
	PRKD2
	PRKDC
	PRKN
	PRODH
	PON1
	PRPF19
	PRPF39
	PRPF8
	PRR12
	PRR14L
	PRR25
	PRUNE2
	PSD3
	PSMC5
	PSMD11
	PSMD12
	PSMD6
	PTBP2
	PTCHD1
	PTCHD1-AS
	PTDSS1
	PTEN
	PTGS2
	PTK7
	PTPN11
	PTPN4
	PTPRB
	PTPRC
	PTPRD
	PTPRT
	PUF60
	PXDN
	PYHIN1
	QRICH1
	RAB11FIP4
	RAB11FIP5
	RAB2A
	RAB39B
	RAB43
	RAC1
	RAD21
	RAD21L1
	RAI1
	RALA
	RALGAPB
	RANBP17
	RAP1A
	RAPGEF4
	RASSF5
	RBBP5
	RBFOX1
	RBM27
	REEP3
	RELN
	RERE
	RFX3
	RFX4
	RFX7
	RGS7
	RHEB
	RICTOR
	RIMS1
	RIMS2
	RIMS3
	RLIM
	RNF135
	RNF25
	RNF38
	RNU4-2
	ROBO2
	RORA
	RORB
	RPH3A
	RPL10
	RP11-1407O15.2
	RNU2-2
	RNU5B-1
	RPS6KA2
	RPS6KA3
	RSRC1
	RUNX1T1
	SACS
	SAE1
	SAMD11
	SASH1
	SATB1
	SATB2
	SBF1
	SCAF1
	SCAF4
	SCFD2
	SCGN
	SCN1A
	SCN2A
	RHOXF1
	RIT2
	SCN3A
	SCN4A
	SCN8A
	SCN9A
	RPS10P2-AS1
	SCP2
	SDC2
	SEMA5A
	SENP1
	SENP6
	SERPINE1
	SET
	SETBP1
	SETD1A
	SETD1B
	SETD2
	SETD5
	SETDB1
	SETDB2
	SEZ6L2
	SF3B1
	SGSH
	SGSM3
	SH3RF1
	SH3RF3
	SHANK1
	SHANK2
	SHANK3
	SHOX
	SIK1
	SIN3A
	SIN3B
	SKI
	SLC12A5
	SLC1A1
	SLC1A2
	SLC22A15
	SLC22A9
	SLC23A1
	SLC24A2
	SLC25A12
	SLC25A27
	SLC25A39
	SLC27A4
	SLC29A4
	SLC35B1
	SLC35G1
	SLC38A10
	SLC45A1
	SLC4A10
	SLC6A1
	SLC6A3
	SLC6A4
	SLC6A8
	SLC7A3
	SLC7A5
	SLC7A7
	SLC9A1
	SLC9A6
	SLC9A9
	SLCO1B3
	SLFN5
	SLITRK2
	SLITRK5
	SMAD4
	SMAP2
	SMARCA2
	SMARCA4
	SMARCC2
	SMC1A
	SMC3
	SMG6
	SMURF1
	SNAP25
	SNCAIP
	SND1
	SNTG2
	SNX14
	SNX5
	SOD1
	SON
	SORCS3
	SOS2
	SOX5
	SOX6
	SPARCL1
	SPAST
	SPEN
	SPP2
	SPRY2
	SPTBN1
	SRCAP
	SRGAP3
	SRPRA
	SRRM2
	SRSF1
	SRSF11
	SSR4
	SSRP1
	ST7
	ST8SIA2
	STAG1
	STX1A
	STXBP1
	STXBP5
	STYK1
	SUPT16H
	SYAP1
	SYBU
	SYCE1
	SYN1
	SYN2
	SYNCRIP
	SYNE1
	SYNGAP1
	STK39
	SYNJ1
	SYP
	SYT1
	SYT17
	TAF1
	TAF1C
	TAF4
	TAF6
	TANC2
	TAOK1
	TAOK2
	TBC1D23
	TBC1D31
	TBC1D5
	TBCEL
	TBCK
	TBL1X
	TBL1XR1
	TBR1
	TBX1
	TBX22
	TCEAL1
	TCF20
	TCF4
	TCF7L2
	TDO2
	TECTA
	TEK
	TERB2
	TERF2
	TET2
	TET3
	TFB2M
	TFE3
	TGM1
	THBS1
	THRA
	TLE3
	TLK2
	TLN2
	TM4SF19
	TM4SF20
	TM9SF4
	TMEM134
	TMEM39B
	TMLHE
	TNPO3
	TNRC6B
	TNRC6C
	TNS2
	TOP2B
	TOP3B
	TPO
	TRAF7
	TRAP1
	TRAPPC2L
	TRAPPC6B
	TRAPPC9
	TRIM23
	TRIM32
	TRIM33
	TRIM8
	TRIO
	TRIP12
	TRPC4
	TRPC5
	TRPC6
	TRPM1
	TRPM3
	TRPM6
	TRPM7
	TRRAP
	TSC1
	TSC2
	TSHZ1
	TSHZ3
	TSPAN17
	TSPAN4
	TSPAN7
	TSPOAP1
	TSPYL2
	TTI2
	TTN
	TUBGCP5
	U2AF2
	UBAP2L
	UBE3A
	UBE3C
	UBN2
	UBR1
	UBR3
	UBR5
	UIMC1
	UNC13A
	UNC5D
	UNC79
	UNC80
	UPF2
	UPF3B
	USH2A
	UBE2H
	UGGT1
	USP15
	USP24
	USP27X
	USP30
	USP45
	USP7
	USP9X
	USP9Y
	VAMP2
	VASH1
	VCP
	VDR
	VEZF1
	VIL1
	VPS13B
	VPS54
	VSIG4
	VWA7
	WAC
	WASF1
	WDFY3
	WDFY4
	WDR26
	WDR37
	WDR5
	WNK3
	WNT1
	WWOX
	WWP1
	XPC
	XPO1
	XRCC6
	YEATS2
	YTHDC2
	YWHAE
	YWHAG
	YWHAZ
	YY1
	ZBTB16
	ZBTB18
	ZBTB20
	ZBTB21
	ZBTB47
	ZBTB7A
	ZC3H11A
	ZC3H4
	ZFHX3
	ZFX
	ZFYVE26
	ZMIZ1
	ZMYM2
	ZMYM3
	ZMYND11
	ZMYND8
	ZNF18
	ZNF292
	ZNF385B
	ZNF462
	ZNF517
	ZNF532
	ZNF536
	ZNF548
	ZNF559
	ZNF626
	ZNF711
	ZFHX4
	ZNF713
	ZNF774
	ZNF804A
	ZNF827
	ZSWIM6
	ZWILCH

## Sheet: 8 Overlapp. ID
Overlapping CTX-HIP	ID PanelApp gene symbols	Overlapping with CTX	Overlapping with HIP	ID-CTX∩HIP
Adamts4	AAAS	Grin2d	Grin2d	Grin2d
Aifm2	AARS	Pidd1	Esco2
Alox8	AASS	Hpdl	Mid1
Atp8b3	ABAT	Plp1
Bcam	ABCA2	Crb2
C1qtnf12	ABCC9	Sgsh
Cdk18	ABCD1	Ddx59
Chil1	ABCD4
Dynlt1b	ABHD16A
Epn3	ABHD5
Ern2	ACAD9
Ghdc	ACADM
Gm14403	ACADS
Gm16702	ACO2
Gm5784	ACOX1
Gpsm3	ACSL4
Grin2d	ACTB
Hck	ACTG1
Ifi27	ACTL6A
Ifitm2	ACTL6B
Kcnn1	ACY1
Klc3	ADAM22
Lynx1	ADAR
Mcm6	ADARB1
Myh14	ADAT3
Ndn	ADD3
Pcdhga9	ADGRG1
Plekhb1	ADK
Plin5	ADNP
Prkcd	ADSL
Pstpip2	AFF2
Ptprv	AFF4
Ren1	AGA
Slc10a4	AGO1
Slc16a3	AGO2
Slc2a5	AHCY
Slc30a3	AHDC1
Slc5a5	AHI1
Slc7a3	AIFM1
Stat6	AIMP1
Tep1	AKT3
Tmem181b-ps	ALDH18A1
Trim66	ALDH3A2
Zfp984	ALDH4A1
	ALDH5A1
	ALDH7A1
	ALG1
	ALG11
	ALG12
	ALG13
	ALG3
	ALG6
	ALG8
	ALG9
	ALMS1
	AMER1
	AMPD2
	AMT
	ANK2
	ANKRD11
	ANKRD17
	AP1G1
	AP1S1
	AP1S2
	AP2M1
	AP3B1
	AP3B2
	AP4B1
	AP4E1
	AP4M1
	AP4S1
	APC2
	APOPT1
	ARCN1
	ARF1
	ARFGEF1
	ARFGEF2
	ARG1
	ARHGEF9
	ARID1A
	ARID1B
	ARID2
	ARL13B
	ARL6
	ARMC9
	ARSA
	ARSB
	ARSE
	ARV1
	ARX
	ASAH1
	ASH1L
	ASL
	ASNS
	ASPA
	ASPM
	ASS1
	ASXL1
	ASXL2
	ASXL3
	ATAD1
	ATAD3A
	ATIC
	ATM
	ATN1
	ATP13A2
	ATP1A1
	ATP1A2
	ATP1A3
	ATP6AP2
	ATP6V0A2
	ATP6V1A
	ATP6V1B2
	ATP7A
	ATP8A2
	ATP9A
	ATR
	ATRX
	AUH
	AUTS2
	B3GALNT2
	B3GLCT
	B4GALNT1
	B4GALT7
	B9D2
	BBS1
	BBS10
	BBS12
	BBS2
	BBS4
	BBS5
	BBS7
	BBS9
	BCAP31
	BCAS3
	BCKDHA
	BCKDHB
	BCKDK
	BCL11A
	BCL11B
	BCOR
	BCS1L
	BICRA
	BLM
	BMP4
	BOLA3
	BPTF
	BRAF
	BRAT1
	BRD4
	BRF1
	BRPF1
	BRSK2
	BRWD3
	BSCL2
	BTD
	BUB1B
	C12orf4
	C12orf57
	C12orf65
	C2CD3
	C5orf42
	CA2
	CA8
	CACNA1A
	CACNA1B
	CACNA1C
	CACNA1D
	CACNA1E
	CACNA1G
	CACNA1I
	CAD
	CAMK2A
	CAMK2B
	CAMK4
	CAMTA1
	CAPN15
	CARS
	CASK
	CBL
	CBS
	CC2D1A
	CC2D2A
	CCBE1
	CCDC22
	CCDC47
	CCDC88C
	CCND2
	CDC42
	CDC6
	CDH11
	CDH2
	CDK10
	CDK13
	CDK19
	CDK5RAP2
	CDK8
	CDKL5
	CDON
	CENPF
	CENPJ
	CEP104
	CEP120
	CEP135
	CEP152
	CEP290
	CEP41
	CEP55
	CEP57
	CEP83
	CEP85L
	CHAMP1
	CHD2
	CHD3
	CHD4
	CHD5
	CHD7
	CHD8
	CHKB
	CHMP1A
	CIC
	CIT
	CKAP2L
	CLCN3
	CLCN4
	CLN3
	CLN5
	CLN6
	CLN8
	CLP1
	CLPB
	CLTC
	CNKSR2
	CNNM2
	CNOT1
	CNOT2
	CNOT3
	CNTNAP1
	CNTNAP2
	COASY
	COG1
	COG4
	COG5
	COG6
	COG7
	COG8
	COL4A1
	COL4A2
	COL4A3BP
	COLEC11
	COPB2
	COQ4
	COQ8A
	COX10
	COX15
	CPE
	CPS1
	CRADD
	CRB2
	CREBBP
	CSDE1
	CSNK1G1
	CSNK2A1
	CSNK2B
	CSPP1
	CSTB
	CTBP1
	CTCF
	CTDP1
	CTNNA2
	CTNNB1
	CTNND1
	CTSA
	CTSD
	CTU2
	CUL4B
	CUX1
	CUX2
	CWC27
	CWF19L1
	CXorf56
	CYB5R3
	CYC1
	CYFIP2
	D2HGDH
	DAG1
	DARS
	DARS2
	DBT
	DCAF17
	DCHS1
	DCPS
	DCX
	DDB1
	DDC
	DDHD2
	DDX11
	DDX3X
	DDX59
	DDX6
	DEAF1
	DEGS1
	DEPDC5
	DHCR24
	DHCR7
	DHDDS
	DHFR
	DHPS
	DHTKD1
	DHX30
	DHX37
	DIAPH1
	DIS3L2
	DKC1
	DLD
	DLG3
	DLG4
	DLL1
	DMD
	DMPK_CTGSTR
	DMXL2
	DNAJC12
	DNAJC19
	DNM1
	DNM1L
	DNMT3A
	DNMT3B
	DOCK3
	DOCK6
	DOCK7
	DOCK8
	DOLK
	DPAGT1
	DPF2
	DPH1
	DPM1
	DPM2
	DPP6
	DPYD
	DPYS
	DPYSL5
	DYM
	DYNC1H1
	DYRK1A
	EARS2
	EBF3
	EBP
	EED
	EEF1A2
	EFTUD2
	EHMT1
	EIF2AK2
	EIF2AK3
	EIF2S3
	EIF3F
	EIF4A3
	EIF5A
	ELAC2
	ELOVL4
	ELP2
	EMC1
	EMC10
	EML1
	EMX2
	EP300
	EPG5
	ERBB4
	ERCC1
	ERCC2
	ERCC3
	ERCC5
	ERCC6
	ERCC6L2
	ERCC8
	ERLIN2
	ESCO2
	ETFA
	ETFB
	ETFDH
	ETHE1
	EXOSC3
	EXT2
	EXTL3
	EZH2
	FAM111A
	FAM126A
	FAM20C
	FAM50A
	FAR1
	FARS2
	FARSA
	FAT4
	FBRSL1
	FBXL3
	FBXL4
	FBXO11
	FBXO31
	FBXW11
	FGD1
	FGF12
	FH
	FIG4
	FKRP
	FKTN
	FLNA
	FLVCR2
	FMN2
	FMR1
	FMR1_CGGSTR
	FOLR1
	FOXG1
	FOXP1
	FOXP2
	FOXRED1
	FRMPD4
	FTCD
	FTSJ1
	FUCA1
	FUT8
	GABBR2
	GABRA1
	GABRA2
	GABRA5
	GABRB2
	GABRB3
	GABRD
	GABRG2
	GAD1
	GALC
	GALE
	GALNT2
	GALT
	GAMT
	GATAD2B
	GATM
	GCDH
	GCH1
	GDI1
	GEMIN5
	GFAP
	GFER
	GFM1
	GJC2
	GK
	GLB1
	GLDC
	GLI2
	GLI3
	GLIS3
	GLUL
	GLYCTK
	GM2A
	GMPPA
	GMPPB
	GNAI1
	GNAO1
	GNAS
	GNB1
	GNB2
	GNB5
	GNPAT
	GNPTAB
	GNPTG
	GNS
	GPAA1
	GPC3
	GPC4
	GPT2
	GRIA2
	GRIA3
	GRIA4
	GRID2
	GRIK2
	GRIN1
	GRIN2A
	GRIN2B
	GRIN2D
	GRM1
	GTF2E2
	GTF2H5
	GTPBP2
	GTPBP3
	GUSB
	H3F3A
	H3F3B
	HACE1
	HADHA
	HCCS
	HCFC1
	HCN1
	HDAC4
	HDAC8
	HECW2
	HEPACAM
	HERC1
	HERC2
	HESX1
	HEXA
	HEXB
	HGSNAT
	HIBCH
	HID1
	HIST1H1E
	HIST1H4C
	HIVEP2
	HK1
	HLCS
	HMGCL
	HNMT
	HNRNPH1
	HNRNPH2
	HNRNPK
	HNRNPR
	HNRNPU
	HOXA1
	HPD
	HPDL
	HPRT1
	HRAS
	HSD17B10
	HSD17B4
	HSPD1
	HTRA2
	HUWE1
	IARS
	IBA57
	IDH2
	IDS
	IDUA
	IER3IP1
	IFIH1
	IFT172
	IGF1
	IGF1R
	IKBKG
	IL1RAPL1
	IMPDH2
	INPP5E
	INPP5K
	INTS1
	IQSEC2
	IRF2BPL
	IRX5
	ISPD
	ITPA
	ITPR1
	IVD
	JAM3
	JARID2
	KANSL1
	KARS
	KAT5
	KAT6A
	KAT6B
	KAT8
	KCNA2
	KCNB1
	KCNC1
	KCND2
	KCNH1
	KCNJ10
	KCNJ11
	KCNJ6
	KCNK9
	KCNMA1
	KCNN2
	KCNN3
	KCNQ2
	KCNQ3
	KCNQ5
	KCNT1
	KCNT2
	KCTD3
	KCTD7
	KDM1A
	KDM3B
	KDM4B
	KDM5B
	KDM5C
	KDM6A
	KDM6B
	KIAA0586
	KIAA1109
	KIDINS220
	KIF11
	KIF14
	KIF1A
	KIF1BP
	KIF21B
	KIF2A
	KIF5A
	KIF5C
	KIF7
	KLF7
	KLHL7
	KMT2A
	KMT2C
	KMT2D
	KMT2E
	KMT5B
	KNL1
	KPTN
	KRAS
	L1CAM
	L2HGDH
	LAMA1
	LAMA2
	LAMB1
	LAMC3
	LAMP2
	LARGE1
	LARP7
	LARS
	LIAS
	LIG4
	LINGO4
	LINS1
	LIPT1
	LMBRD2
	LMNB1
	LONP1
	LRP2
	LRPPRC
	LSS
	LYRM7
	LZTR1
	MAB21L1
	MAB21L2
	MACF1
	MADD
	MAF
	MAGEL2
	MAN1B1
	MAN2B1
	MANBA
	MAOA
	MAP1B
	MAP2K1
	MAP2K2
	MAPK1
	MAPK8IP3
	MAPRE2
	MASP1
	MAST1
	MAT1A
	MBD5
	MBOAT7
	MBTPS2
	MCCC1
	MCCC2
	MCM3AP
	MCOLN1
	MCPH1
	MDH2
	MECP2
	MED12
	MED13L
	MED17
	MED23
	MED25
	MED27
	MEF2C
	MEIS2
	METTL23
	METTL5
	MFF
	MFSD2A
	MFSD8
	MGAT2
	MICU1
	MID1
	MINPP1
	MKKS
	MKS1
	MLC1
	MLYCD
	MMAA
	MMAB
	MMACHC
	MMADHC
	MN1
	MOCS1
	MOCS2
	MOGS
	MORC2
	MPDU1
	MPLKIP
	MPP5
	MRPS22
	MRPS34
	MSL3
	MSMO1
	MTFMT
	MTHFR
	MTHFS
	MTO1
	MTOR
	MTR
	MTRR
	MUT
	MVK
	MYCN
	MYO5A
	MYT1L
	NAA10
	NAA15
	NACC1
	NAGA
	NAGLU
	NALCN
	NANS
	NARS
	NBEA
	NCDN
	NCKAP1
	NDE1
	NDP
	NDST1
	NDUFA1
	NDUFA2
	NDUFS1
	NDUFS4
	NDUFS7
	NDUFS8
	NDUFV1
	NEDD4L
	NEMF
	NEU1
	NEUROD2
	NEXMIF
	NF1
	NFASC
	NFIA
	NFIX
	NFU1
	NGLY1
	NHS
	NIPBL
	NKAP
	NKX2-1
	NLGN3
	NONO
	NOVA2
	NPC1
	NPC2
	NPHP1
	NR2F1
	NR4A2
	NRAS
	NRROS
	NRXN1
	NSD1
	NSD2
	NSDHL
	NSUN2
	NT5C2
	NTNG2
	NTRK1
	NTRK2
	NUBPL
	NUDT2
	NUS1
	OCLN
	OCRL
	ODC1
	OFD1
	OGT
	OPA3
	OPHN1
	OSGEP
	OTC
	OTUD5
	OTUD6B
	OTX2
	OXR1
	P4HTM
	PACS1
	PACS2
	PAFAH1B1
	PAH
	PAK1
	PAK3
	PARN
	PAX6
	PAX8
	PBX1
	PC
	PCCA
	PCCB
	PCDH12
	PCDH19
	PCDHGC4
	PCGF2
	PCNT
	PCYT2
	PDE4D
	PDGFRB
	PDHA1
	PDHB
	PDHX
	PDSS1
	PDSS2
	PEPD
	PET100
	PEX1
	PEX10
	PEX11B
	PEX12
	PEX13
	PEX14
	PEX16
	PEX19
	PEX2
	PEX26
	PEX3
	PEX5
	PEX6
	PEX7
	PGAP1
	PGAP2
	PGAP3
	PGK1
	PGM2L1
	PGM3
	PHACTR1
	PHF21A
	PHF6
	PHF8
	PHGDH
	PHIP
	PI4KA
	PIBF1
	PIDD1
	PIGA
	PIGB
	PIGC
	PIGG
	PIGH
	PIGK
	PIGL
	PIGN
	PIGO
	PIGP
	PIGQ
	PIGS
	PIGT
	PIGU
	PIGV
	PIGW
	PIK3CA
	PIK3R2
	PITRM1
	PLA2G6
	PLAA
	PLCB1
	PLK4
	PLP1
	PLPBP
	PMM2
	PMPCB
	PNKP
	PNPLA6
	PNPT1
	POGZ
	POLA1
	POLG
	POLR1C
	POLR2A
	POLR3A
	POLR3B
	POMGNT1
	POMGNT2
	POMT1
	POMT2
	PORCN
	POU3F3
	PPIL1
	PPM1D
	PPP1CB
	PPP1R12A
	PPP1R15B
	PPP1R21
	PPP2CA
	PPP2R1A
	PPP2R5D
	PPP3CA
	PPT1
	PQBP1
	PRICKLE2
	PRMT7
	PRODH
	PRPS1
	PRR12
	PRSS12
	PRUNE1
	PSAP
	PSMD12
	PSPH
	PTCH1
	PTCHD1
	PTDSS1
	PTEN
	PTF1A
	PTPN11
	PTPN23
	PTPN4
	PTRHD1
	PTS
	PUF60
	PUM1
	PURA
	PUS1
	PUS3
	PUS7
	PYCR1
	PYCR2
	QARS
	QDPR
	QRICH1
	RAB11B
	RAB18
	RAB23
	RAB39B
	RAB3GAP1
	RAB3GAP2
	RAC1
	RAC3
	RAD21
	RAF1
	RAI1
	RALA
	RALGAPA1
	RARB
	RARS
	RARS2
	RBBP8
	RBM10
	RELN
	RERE
	RFT1
	RFX3
	RFX4
	RFX7
	RHOBTB2
	RIT1
	RLIM
	RMND1
	RNASEH2A
	RNASEH2B
	RNASEH2C
	RNASET2
	RNF113A
	RNF125
	RNF13
	RNU7-1
	ROGDI
	ROR2
	RORA
	RPGRIP1L
	RPIA
	RPL10
	RPS6KA3
	RRM2B
	RSRC1
	RTEL1
	RTN4IP1
	RTTN
	SAMD9
	SAMHD1
	SARS2
	SATB1
	SATB2
	SBF1
	SC5D
	SCAPER
	SCN1A
	SCN2A
	SCN3A
	SCN8A
	SCO2
	SCYL1
	SDCCAG8
	SDHA
	SDHAF1
	SEPSECS
	SERAC1
	SET
	SETBP1
	SETD1A
	SETD1B
	SETD2
	SETD5
	SFXN4
	SGPL1
	SGSH
	SHANK2
	SHANK3
	SHH
	SHMT2
	SHOC2
	SIAH1
	SIK1
	SIL1
	SIN3A
	SIN3B
	SIX3
	SKI
	SLC12A2
	SLC12A5
	SLC12A6
	SLC13A5
	SLC16A2
	SLC17A5
	SLC19A3
	SLC1A1
	SLC1A2
	SLC1A4
	SLC25A1
	SLC25A12
	SLC25A15
	SLC25A22
	SLC2A1
	SLC33A1
	SLC35A1
	SLC35A2
	SLC35C1
	SLC39A14
	SLC39A8
	SLC46A1
	SLC4A4
	SLC5A6
	SLC6A1
	SLC6A17
	SLC6A19
	SLC6A3
	SLC6A8
	SLC6A9
	SLC9A6
	SLX4
	SMAD4
	SMARCA2
	SMARCA4
	SMARCA5
	SMARCB1
	SMARCC2
	SMARCD1
	SMARCE1
	SMC1A
	SMC3
	SMG8
	SMOC1
	SMPD1
	SMPD4
	SMS
	SNAP25
	SNAP29
	SNIP1
	SNRPB
	SNX14
	SNX27
	SON
	SOS1
	SOS2
	SOX10
	SOX11
	SOX2
	SOX4
	SOX5
	SOX6
	SOX9
	SPART
	SPATA5
	SPECC1L
	SPEN
	SPG11
	SPOP
	SPR
	SPRED1
	SPTAN1
	SPTBN1
	SPTBN2
	SPTBN4
	SRCAP
	SRD5A3
	SSR4
	ST3GAL3
	ST3GAL5
	STAG1
	STAG2
	STAMBP
	STIL
	STRA6
	STRADA
	STT3A
	STX1B
	STXBP1
	SUCLG1
	SUMF1
	SUOX
	SUPT16H
	SURF1
	SUZ12
	SVBP
	SYN1
	SYNCRIP
	SYNGAP1
	SYNJ1
	SYP
	SYT1
	SZT2
	TAF1
	TAF6
	TANC2
	TANGO2
	TAOK1
	TASP1
	TAT
	TAZ
	TBC1D20
	TBC1D23
	TBC1D24
	TBCD
	TBCE
	TBCK
	TBL1XR1
	TBR1
	TCF20
	TCF4
	TCF7L2
	TCN2
	TCTN2
	TCTN3
	TDP2
	TECPR2
	TELO2
	TENM3
	TET3
	TFE3
	TGIF1
	TH
	THOC2
	THOC6
	THRA
	TIMM50
	TLK2
	TMCO1
	TMEM106B
	TMEM165
	TMEM216
	TMEM222
	TMEM237
	TMEM240
	TMEM5
	TMEM67
	TMEM70
	TMEM94
	TMTC3
	TMX2
	TNPO2
	TNRC6B
	TOE1
	TOR1A
	TP73
	TPP1
	TRAF7
	TRAIP
	TRAPPC12
	TRAPPC4
	TRAPPC6B
	TRAPPC9
	TREX1
	TRIM8
	TRIO
	TRIP12
	TRIT1
	TRMT1
	TRMT10A
	TRNT1
	TRPM3
	TRRAP
	TSC1
	TSC2
	TSEN2
	TSEN34
	TSEN54
	TSFM
	TSHB
	TSPAN7
	TTC19
	TTC37
	TTC5
	TTC8
	TTI2
	TUBA1A
	TUBB
	TUBB2A
	TUBB2B
	TUBB3
	TUBB4A
	TUBG1
	TUBGCP6
	TUSC3
	TWIST1
	UBA5
	UBE2A
	UBE3A
	UBE3B
	UBE4A
	UBR1
	UBR7
	UBTF
	UFM1
	UFSP2
	UGDH
	UGP2
	UMPS
	UNC80
	UPF3B
	UROC1
	USP7
	USP9X
	VAMP2
	VARS
	VARS2
	VLDLR
	VPS11
	VPS13B
	VPS41
	VPS4A
	VPS53
	VRK1
	WAC
	WARS2
	WASF1
	WDFY3
	WDPCP
	WDR26
	WDR37
	WDR4
	WDR45
	WDR45B
	WDR62
	WDR73
	WDR81
	WNT1
	WWOX
	XRCC4
	XYLT1
	YIF1B
	YIPF5
	YWHAG
	YY1
	ZBTB18
	ZBTB20
	ZBTB24
	ZC4H2
	ZDHHC9
	ZEB2
	ZFHX4
	ZFYVE26
	ZIC1
	ZIC2
	ZMIZ1
	ZMYND11
	ZNF142
	ZNF335
	ZNF462
	ZNF526
	ZNF699
	ZNF711
	ZSWIM6

## Sheet: 9 Primers
Target gene	Forward primer	Reverse primer
Grin2d	ATACAACCAGCCAAGAGTGGAG	ATCCTTTCGGGCCATGTAGTTG
Hprt	GTCCCAGCGTCGTGATTAGC	TGGCCTCCCATCTCCTTCAT
Mcm6	GCCAGAAGCTGTTCCTAGACTT	GTTCCAGGTCTGCAAAACTCAC

[truncated: 5 more sheets: 10 CUT&Tag list, 11 CUT&Tag Overlap, 12 Descriptive statistics, 13 SFARI dataset, 14 ID PanelApp dataset]
